# Supplementary material for: Reactions to Environmental Changes: Place Attachment Predicts Interest in Earth Observation Data
Source: Front Psychol. 2020 Jul 10;11:1442. doi: 10.3389/fpsyg.2020.01442 (PMC7366120; doi:10.3389/fpsyg.2020.01442)
Supplement: Supplementary file 1 [file Table_1.XLSX]

## Sheet: Data_ESA-II
CASE	PA01_01	PA01_02	PA01_03	PA01_04	PA01_05	PA01_06	PA02_01	PA02_02	PA02_03	PA02_04	PA02_05	PA02_06	PA03_01	PA03_02	PA03_03	PA03_04	PA03_05	PA03_06	PA04	PA05_07	PA05_08	PA05_09	PA05_10	PA05_11	PA05_12	PA05_13	PA05_14	PA06_07	PA06_08	PA06_09	PA06_10	PA06_11	PA06_12	PA06_13	PA06_14	PA07_06	PA07_07	PA07_08	PA07_09	PA07_10	PA07_11	PA07_12	AV01_01	AV01_02	AV01_03	AV01_04	AV01_05	AV01_06	AV02_01
1	6	7	7	6	6	7	6	7	7	6	7	7	6	6	6	6	6	7	1	6	7	7	6	6	5	6	5	7	6	7	7	7	6	7	6	7	7	7	7	6	6	7	7	6	6	7	6	6	7
2	6	7	6	7	6	6	7	7	7	7	7	7	6	5	3	5	4	3	1	7	7	7	6	5	5	5	5	6	6	5	6	7	6	6	7	5	5	4	4	1	1	4	6	4	5	6	6	6	6
3	6	7	6	5	4	7	5	6	6	5	5	6	7	7	7	7	7	7	1	6	5	6	5	5	5	5	5	6	6	6	6	6	6	5	6	7	7	7	7	7	7	7	6	6	6	6	6	6	6
4	4	3	2	5	2	4	5	4	5	5	3	4	5	7	7	7	6	7	1	6	7	5	4	6	6	5	4	6	6	6	5	6	6	6	7	7	7	7	7	4	4	6	6	5	4	4	5	5	6
5	7	7	7	7	7	7	7	7	7	7	7	7	7	7	7	7	6	7	1	7	7	7	6	7	7	7	6	7	7	7	6	7	7	7	6	7	7	7	7	6	7	7	7	7	7	7	7	7	7
6	6	5	5	7	5	6	4	4	4	4	4	5	4	5	4	4	5	4	1	6	6	5	5	6	5	6	5	5	5	3	4	4	5	5	4	5	4	5	4	3	5	4	4	4	3	3	5	5	4
7	7	7	7	7	7	7	4	4	4	4	1	4	4	7	7	4	4	4	1	7	7	7	7	7	7	7	6	4	4	5	4	4	4	4	4	4	7	5	7	5	7	4	6	6	6	6	6	6	5
8	6	6	6	5	6	5	3	4	3	4	3	4	2	6	2	2	2	2	1	6	5	5	5	5	5	5	4	4	4	4	4	4	4	4	4	5	4	5	4	5	6	2	4	4	4	4	4	4	4
9	4	7	7	7	7	5	7	7	7	7	7	7	7	7	7	7	7	7	1	4	4	4	5	5	4	7	4	4	4	4	4	7	4	4	4	7	7	7	7	7	7	7	4	4	4	4	4	4	4
10	7	7	7	7	6	7	4	4	3	4	3	3	4	5	4	4	7	5	1	7	7	6	7	7	7	7	7	3	3	3	2	4	5	4	4	4	3	5	4	1	1	3	7	5	5	5	6	7	7
11	4	6	6	5	5	6	4	5	5	6	5	5	2	4	1	4	1	4	1	6	6	5	7	5	6	6	5	4	5	4	5	5	6	5	4	4	6	5	6	4	4	4	7	4	5	6	7	7	7
12	7	6	7	7	6	7	4	5	5	5	4	4	4	3	4	4	3	5	1	7	7	6	6	6	6	7	7	4	5	4	4	4	5	5	5	5	5	5	4	4	4	5	6	6	6	5	6	7	5
13	7	7	7	7	5	7	7	7	7	7	7	7	7	7	7	7	7	7	1	6	7	6	6	5	5	5	6	6	6	6	6	6	6	7	6	7	7	7	7	7	7	7	6	6	5	4	6	5	6
14	7	7	7	7	7	7	7	7	7	7	7	7	7	7	7	7	7	7	1	7	7	7	7	7	7	7	7	7	7	7	7	7	7	7	7	7	7	7	7	7	7	7	7	6	6	6	6	7	6
15	6	5	7	6	5	6	4	5	4	5	3	4	7	7	7	7	7	7	1	6	6	5	4	4	4	5	1	5	5	4	1	4	1	4	1	7	7	7	7	6	6	7	5	5	5	5	4	5	5
16	7	7	7	7	5	6	7	6	7	7	7	7	6	7	6	6	5	7	1	7	7	7	7	7	7	7	7	7	7	7	5	5	7	6	5	7	7	7	7	2	3	2	6	6	6	6	6	6	6
17	1	1	1	1	1	1	3	3	6	3	1	6	6	6	6	6	3	6	1	1	1	1	3	1	1	1	2	6	6	6	3	2	3	2	1	6	6	6	6	3	6	6	5	3	6	6	6	6	6
18	7	7	7	7	7	7	6	6	5	6	5	7	7	7	7	7	7	7	1	7	7	7	7	7	7	7	7	6	6	7	6	6	6	6	7	7	7	7	7	6	6	6	7	7	7	6	7	7	7
19	6	6	6	6	6	6	5	5	4	5	4	5	4	5	4	5	5	5	1	5	5	5	6	6	6	6	6	5	5	5	5	5	5	5	4	5	5	5	5	4	4	5	6	6	4	6	6	6	5
20	7	7	7	7	7	7	2	4	3	3	5	4	6	7	6	7	5	7	1	6	7	7	6	7	7	7	7	4	5	5	3	4	5	3	5	6	7	6	6	3	2	3	7	6	7	7	5	7	7
21	6	6	4	6	3	5	6	4	4	4	3	5	6	7	5	5	4	6	1	6	7	6	2	5	5	4	3	6	6	5	2	4	6	4	2	6	6	6	7	5	4	3	6	4	6	5	5	6	6
22	7	7	7	7	7	7	7	7	7	7	7	7	7	7	7	7	7	7	1	7	7	7	7	7	7	7	7	7	7	7	7	6	7	7	6	7	7	7	7	6	7	7	7	7	7	7	7	7	6
23	5	6	6	6	5	6	7	7	7	7	7	7	7	7	7	7	7	7	1	6	6	4	5	7	7	7	7	7	7	5	7	7	7	7	7	7	7	7	7	7	7	5	7	6	6	5	5	5	6
24	2	6	5	6	5	5	5	5	4	5	4	6	5	6	6	6	6	6	1	6	5	5	3	3	4	5	2	6	6	5	5	5	6	4	5	6	6	7	6	4	4	4	6	6	6	6	6	6	6
25	7	5	6	5	6	6	5	5	5	5	5	5	5	5	5	6	5	7	1	4	5	5	5	4	5	4	5	5	5	5	5	5	5	5	5	5	5	6	6	6	5	5	4	4	4	4	4	4	4
26	5	6	5	6	5	7	5	5	4	5	6	5	5	6	5	6	6	6	1	6	7	5	7	5	5	3	3	4	5	4	4	6	6	6	6	6	7	6	6	5	5	4	7	6	7	6	6	7	6
27	5	6	4	5	4	5	5	5	5	5	4	5	7	7	7	7	7	7	1	7	7	6	6	5	6	5	3	6	5	5	4	5	7	6	3	7	7	7	7	7	7	7	7	5	7	2	7	7	6
28	1	1	2	2	1	2	2	3	4	2	3	3	2	5	1	2	1	3	1	2	5	1	3	2	3	1	1	5	5	1	1	5	5	4	1	4	4	4	4	6	4	6	4	2	3	2	4	4	5
29	7	7	7	7	7	7	6	4	5	5	4	5	4	4	4	4	5	5	1	5	6	4	5	7	7	7	4	5	6	4	6	5	6	5	3	5	4	6	4	3	5	4	6	4	5	3	5	6	5
30	4	5	4	2	4	3	1	1	1	1	1	1	1	1	1	1	1	1	1	3	2	2	1	1	1	1	1	1	1	1	1	1	1	1	1	1	1	1	1	1	1	1	1	1	1	7	1	1	1
31	2	5	2	5	2	5	4	4	4	4	3	4	4	6	5	6	4	6	1	5	4	2	2	4	3	3	2	5	5	4	3	5	5	5	2	5	5	6	6	6	6	6	4	4	4	4	6	4	6
32	5	6	5	6	2	6	6	6	6	6	6	6	7	7	7	7	7	7	1	6	6	4	6	6	6	6	2	5	5	5	6	6	6	6	6	7	7	7	6	2	5	2	5	5	4	2	4	4	5
33	6	7	7	7	7	7	6	6	6	6	6	6	4	4	4	4	4	4	1	7	7	7	7	7	7	7	7	6	6	6	5	6	6	6	7	1	2	3	1	1	2	1	6	5	6	5	4	6	6
34	6	7	6	7	6	7	5	4	4	5	4	5	6	6	5	6	4	6	1	7	7	7	6	7	6	7	5	6	4	3	3	6	6	6	3	6	5	5	4	3	5	3	7	5	7	4	4	4	7
35	4	7	6	6	2	6	2	5	3	3	2	4	1	6	6	6	1	6	1	5	5	4	4	6	6	5	1	5	6	5	2	4	5	3	1	6	6	6	6	7	7	5	7	7	7	7	7	7	7
36	7	7	7	6	2	7	3	6	5	6	6	6	6	7	7	7	7	7	1	7	6	7	3	6	7	6	7	5	6	6	3	5	6	6	6	7	7	7	7	7	7	7	7	6	7	7	6	6	7
37	7	7	7	7	7	7	6	6	6	6	6	6	4	6	4	4	5	5	1	7	7	6	6	7	7	7	7	6	6	6	6	6	6	6	5	5	5	5	5	4	5	5	7	7	7	7	7	7	6
38	6	6	5	6	6	6	5	5	5	5	5	5	6	6	5	6	6	6	1	5	5	4	3	6	6	6	6	3	4	3	3	5	5	5	5	6	3	3	3	2	2	5	1	1	1	1	1	1	1
39	7	7	7	7	7	6	6	6	6	7	6	6	4	4	4	4	4	4	1	6	5	6	3	6	5	7	5	4	3	4	3	5	4	4	3	5	5	5	3	3	5	5	5	4	4	3	6	3	5
40	5	5	4	6	4	6	7	7	7	7	7	7	7	7	7	7	7	7	1	7	7	7	5	6	6	6	5	7	7	7	7	7	7	7	7	7	7	7	7	7	7	7	7	7	7	7	7	7	7
41	7	7	7	7	7	7	7	7	7	7	7	7	4	7	5	5	5	7	1	6	7	7	5	7	6	7	5	6	7	5	5	5	6	6	5	7	7	5	5	5	4	3	7	5	6	5	6	7	6
42	6	7	6	6	6	7	7	7	7	7	7	7	5	6	5	6	6	7	1	5	5	4	5	5	6	5	5	6	5	5	4	6	6	6	5	5	5	5	5	5	5	5	7	6	6	6	6	6	7
43	5	5	6	6	3	6	7	6	6	6	3	6	7	7	7	7	7	7	1	6	5	6	5	6	6	5	3	5	5	5	2	5	5	5	3	6	6	6	6	6	6	6	5	5	5	2	5	6	6
44	5	4	4	5	3	5	4	5	4	5	3	5	3	4	5	5	1	5	2	6	6	5	2	4	7	6	6	5	6	3	2	6	3	5	3	4	6	5	5	3	2	2	5	6	6	4	3	5	6
45	7	7	7	7	6	6	7	7	7	7	7	7	7	7	7	7	7	7	1	7	7	7	7	7	7	7	6	7	7	7	6	7	7	7	6	7	7	7	7	4	6	7	7	6	7	7	7	7	7
46	2	5	3	5	2	3	5	3	5	5	2	3	1	4	1	4	1	4	1	6	5	2	3	4	4	5	1	6	4	3	4	5	6	5	2	4	5	3	2	6	6	6	6	4	5	2	5	6	6
47	4	7	5	5	4	6	5	6	6	6	6	6	7	7	7	7	6	7	1	6	6	5	5	4	5	4	3	5	6	5	4	5	6	6	4	7	7	6	6	5	7	5	7	7	7	7	7	7	6
48	5	7	7	7	7	7	4	4	4	5	6	4	4	7	4	7	7	7	1	7	7	5	7	6	6	7	6	5	4	5	3	4	6	5	2	7	4	7	6	4	4	7	6	1	4	1	4	4	6
49	7	7	7	7	7	7	1	1	1	4	4	1	7	7	4	7	7	7	1	7	7	5	5	6	6	7	5	1	1	3	1	1	1	1	1	7	7	7	7	5	7	7	7	7	7	7	7	7	7
50	7	7	7	7	7	7	3	3	3	3	3	3	7	7	7	7	7	7	1	7	7	7	5	6	6	6	5	4	4	2	1	2	1	1	1	7	7	7	7	7	7	7	7	5	6	6	6	6	7
51	5	7	7	7	5	7	6	6	6	6	5	6	4	6	4	5	4	6	1	7	7	7	5	5	5	5	6	6	6	6	6	6	6	5	5	5	4	5	5	2	2	2	5	3	3	3	5	5	5
52	7	7	7	7	7	7	7	7	7	7	7	7	7	7	7	7	7	7	1	6	6	7	5	7	7	7	5	6	6	5	4	7	6	7	5	7	7	7	7	4	6	6	7	7	7	7	7	7	7
53	4	4	4	4	4	4	6	6	6	6	5	6	4	4	4	4	4	4	1	4	4	4	4	4	4	4	4	4	4	3	3	4	4	4	3	4	4	4	4	4	4	4	4	2	2	2	2	2	4
54	6	6	5	6	5	5	6	5	5	5	5	5	6	6	6	6	7	7	1	4	5	4	3	5	5	5	2	5	6	5	5	6	7	6	4	7	6	6	6	4	4	6	5	5	5	4	5	5	5
55	2	1	2	3	2	3	1	1	1	1	1	1	1	1	1	1	1	1	1	2	2	2	2	5	3	4	1	1	1	1	3	1	1	1	1	1	1	1	1	1	1	3	1	1	1	1	1	1	2
56	7	7	7	7	7	7	7	7	7	7	7	7	6	7	7	7	7	7	1	7	7	7	7	7	7	7	7	7	7	5	3	7	7	7	4	7	7	7	7	7	7	7	7	7	7	5	7	7	7
57	7	7	7	7	7	7	6	6	6	6	6	6	7	7	7	7	7	7	1	7	7	7	5	7	7	7	7	6	6	5	4	6	6	6	5	7	7	7	7	4	3	4	6	4	4	1	6	6	6
58	5	5	5	5	5	5	5	5	5	5	5	5	4	4	4	4	4	4	1	4	4	4	4	5	5	4	4	4	4	4	4	4	4	4	4	4	4	4	4	4	4	4	6	5	6	4	6	6	6
59	2	6	5	6	1	6	6	3	2	5	5	5	4	6	4	5	4	7	1	7	7	6	7	5	5	3	4	5	5	2	5	5	4	6	4	7	7	7	7	7	5	7	7	6	5	6	5	5	7
60	6	7	6	7	6	7	2	2	1	2	2	3	1	5	1	1	1	4	1	4	7	3	6	5	4	7	3	1	4	1	1	2	3	5	1	1	1	2	1	1	5	3	3	2	2	1	1	1	1
61	7	6	5	7	4	7	4	4	5	5	3	5	3	5	3	4	2	5	1	6	6	4	6	5	6	6	3	5	4	5	4	5	5	5	3	5	5	3	5	3	2	7	7	6	7	4	7	3	6
62	7	7	7	7	7	7	7	7	7	7	7	7	7	7	7	7	7	7	1	7	7	7	7	7	7	7	7	7	7	7	7	7	7	7	7	7	7	7	7	6	6	7	6	4	4	4	4	4	6
63	7	7	7	7	7	7	4	6	5	5	7	6	6	7	6	6	7	7	1	7	7	7	5	7	7	7	5	7	6	7	6	7	7	5	7	7	7	7	7	7	2	5	6	5	5	5	5	5	5
64	7	7	7	7	7	7	5	6	6	6	6	6	1	7	1	7	1	7	1	5	7	6	5	6	6	6	5	4	3	4	3	6	6	6	4	7	2	2	7	5	4	6	7	3	5	3	7	7	5
65	6	6	7	7	5	7	5	4	5	5	2	4	3	6	4	6	7	6	1	5	6	3	2	4	4	7	5	5	5	4	2	5	5	6	1	5	6	7	6	6	6	7	6	4	6	3	6	5	7
66	7	7	7	7	7	7	7	7	7	7	7	7	4	4	4	4	4	4	1	7	7	7	7	7	7	7	7	4	5	5	4	5	5	6	5	4	4	4	3	6	6	5	7	7	7	7	7	7	7
67	7	7	7	7	7	7	4	5	4	5	2	5	6	7	6	5	4	7	1	6	7	6	6	6	6	7	5	4	4	3	3	4	4	5	4	7	6	7	6	5	5	4	7	7	7	7	7	7	6
68	2	5	4	3	2	4	2	2	2	2	1	2	7	7	7	7	7	7	1	3	4	2	3	2	3	2	1	2	3	2	2	2	2	2	1	7	5	6	6	4	3	5	3	3	3	1	3	4	3
69	3	3	3	5	3	3	4	4	5	4	5	4	4	6	4	5	6	6	1	5	4	4	5	7	7	4	5	5	4	3	5	5	6	5	4	5	5	5	5	4	4	4	5	3	3	2	5	5	5
70	6	7	7	7	6	7	5	5	5	7	4	7	5	6	5	5	4	5	1	7	7	7	5	7	7	7	4	7	5	7	4	7	4	7	4	6	7	7	7	4	4	4	7	5	5	4	6	7	6
71	1	3	2	2	1	3	3	3	5	5	5	4	6	7	7	7	7	7	1	4	6	3	4	1	1	3	1	6	7	6	4	5	4	6	4	6	7	7	7	7	6	7	6	3	5	2	5	6	7
72	4	6	6	7	4	7	4	6	5	6	4	6	7	7	7	7	7	7	1	6	7	7	4	6	4	6	2	6	6	7	3	4	4	4	2	7	7	7	7	5	4	6	7	4	6	4	7	6	7
73	2	7	5	6	5	5	6	4	2	4	2	3	7	7	7	6	4	7	1	7	6	7	4	5	6	7	1	4	4	2	1	4	4	5	1	7	7	7	7	4	5	4	7	6	6	6	7	7	6
74	5	6	5	5	6	6	6	6	6	6	6	6	6	7	5	6	6	6	1	6	6	6	6	6	6	5	5	6	6	5	5	6	6	6	4	6	6	6	6	5	5	5	6	5	5	5	6	6	6
75	6	7	5	6	5	7	4	4	4	4	3	4	7	7	7	7	7	7	1	7	7	7	6	5	7	4	1	7	7	7	1	2	6	4	6	7	7	7	7	7	7	7	7	1	7	4	7	7	5
76	6	7	5	5	3	4	4	3	4	3	5	3	5	6	3	5	1	6	1	7	7	4	5	5	6	5	3	5	7	4	4	3	3	5	3	5	7	7	7	6	7	7	7	7	7	7	5	7	7
77	7	7	7	7	6	7	6	7	7	7	6	7	6	6	6	6	5	6	1	6	7	6	5	7	7	7	6	6	6	6	6	7	7	7	6	6	6	7	6	6	6	7	6	5	7	6	6	6	6
78	5	6	4	5	5	4	7	6	6	7	6	6	7	7	7	7	7	7	1	7	7	7	7	6	5	6	6	7	7	6	7	6	7	6	5	7	7	7	7	7	7	7	7	7	7	7	6	7	7
79	5	4	5	5	3	4	4	3	5	4	5	4	3	4	2	3	7	4	1	5	5	4	5	5	6	4	2	4	4	4	5	5	6	5	4	4	3	3	3	3	4	7	5	3	4	4	5	5	5
80	6	6	7	7	6	7	6	6	7	6	7	6	7	7	7	7	7	7	1	7	6	6	6	6	6	7	6	6	6	6	6	6	6	7	5	7	7	7	6	6	5	7	6	4	4	4	6	6	6
81	1	2	1	2	2	1	4	4	4	4	3	4	2	3	2	3	1	4	1	1	1	2	1	1	2	1	2	3	3	1	3	5	4	5	4	3	3	3	4	5	5	4	1	1	4	1	4	3	4
82	7	7	7	7	7	7	6	4	4	4	5	5	7	7	7	7	7	7	1	7	7	7	7	7	7	7	7	4	4	4	3	4	5	4	3	7	7	7	7	2	4	4	7	5	7	5	6	6	6
83	6	5	6	6	5	6	7	6	6	7	6	6	7	7	7	7	7	7	1	6	6	6	4	6	6	6	4	6	6	6	4	6	6	6	5	7	7	7	7	5	5	7	5	5	4	3	4	4	5
84	4	4	3	4	3	4	6	4	4	5	5	3	5	5	4	5	5	5	1	7	7	5	4	5	4	3	4	5	6	3	4	4	4	3	4	5	6	5	6	4	3	3	7	3	7	6	5	5	7
85	7	6	6	7	6	5	5	4	3	4	3	3	2	7	1	4	1	4	1	5	5	4	3	5	4	5	6	4	3	3	3	3	3	3	5	2	3	6	7	2	3	7	7	2	7	7	1	7	7
86	1	4	3	4	1	6	2	5	2	3	1	3	6	6	6	6	6	6	1	3	7	4	4	3	4	3	4	4	6	4	3	3	3	3	3	6	6	6	5	6	4	6	4	2	4	2	4	4	4
87	2	3	2	1	2	3	4	3	3	3	4	4	1	1	1	1	1	1	1	2	1	2	2	1	1	1	2	3	2	2	3	3	1	4	3	1	1	1	1	1	1	1	1	1	1	1	1	1	1
88	5	5	5	5	5	5	4	4	4	4	4	4	6	6	6	6	6	6	1	7	7	7	4	7	7	4	4	7	7	7	4	7	7	7	4	7	7	7	7	7	7	7	7	5	7	5	7	7	7
89	6	5	5	5	5	4	4	5	4	4	5	3	7	7	7	7	7	7	1	6	7	6	3	5	5	5	5	6	7	3	5	3	3	3	2	7	5	7	7	5	5	7	7	7	7	6	5	5	7
90	1	6	3	3	1	6	4	3	7	6	3	5	7	7	4	5	7	5	1	6	6	6	6	5	5	5	4	7	7	6	5	5	7	5	6	7	7	7	7	7	5	7	6	6	6	5	5	6	6
91	2	6	5	5	1	3	3	3	3	5	4	3	5	7	3	5	2	6	1	5	5	3	5	5	5	3	2	5	3	3	1	5	5	5	1	5	6	6	3	7	7	3	7	1	7	1	4	4	7
92	7	6	6	5	5	5	6	5	5	5	5	5	7	7	7	7	6	7	1	7	6	5	4	3	4	3	5	5	5	5	3	3	3	4	2	7	7	7	6	6	7	6	6	3	5	4	6	6	7
93	4	3	3	3	3	3	5	4	4	5	5	4	5	5	5	6	4	5	1	2	4	3	2	3	3	3	1	6	6	5	5	5	5	4	3	6	5	5	5	3	2	3	6	6	6	7	5	7	6
94	1	3	2	3	1	4	1	3	1	1	1	1	1	5	5	5	3	5	1	4	3	3	1	1	2	1	1	3	1	1	1	1	1	1	1	3	5	5	5	3	5	3	4	1	1	1	4	4	5
95	5	5	5	5	5	5	6	5	5	5	6	5	6	6	6	7	7	6	1	6	6	6	5	5	6	6	5	5	5	4	5	5	5	5	5	6	6	6	6	5	4	6	6	6	6	6	6	6	6
96	5	7	5	6	7	7	4	5	4	5	5	7	4	7	4	4	5	7	1	7	7	5	7	7	7	7	5	5	5	5	5	5	5	4	4	7	5	6	5	6	6	5	5	6	6	4	4	7	4
97	6	6	6	7	3	5	4	5	5	6	3	6	4	7	7	7	7	7	1	4	5	3	3	7	7	7	1	3	4	2	3	5	5	5	2	7	6	7	7	6	7	7	6	5	6	4	6	7	6
98	5	6	5	6	2	6	5	5	5	5	2	5	1	6	2	6	1	6	1	6	6	5	3	6	7	5	1	6	5	5	1	6	6	5	1	6	6	6	6	2	7	4	6	6	6	3	6	6	6
99	4	4	4	4	2	4	6	5	5	5	5	5	6	7	6	6	6	6	1	2	3	2	2	2	2	3	1	6	6	4	6	6	6	6	6	6	6	6	6	5	6	7	6	3	5	5	7	7	6
100	5	5	7	7	6	7	5	5	4	5	5	6	3	7	7	7	7	7	1	3	5	2	2	5	7	5	3	3	3	2	2	5	6	5	5	6	7	7	7	4	3	7	5	5	5	5	6	6	5
101	4	5	6	5	5	6	3	5	5	4	2	4	2	2	2	2	2	3	1	5	5	4	2	4	5	4	3	2	3	2	2	3	2	3	2	3	5	3	3	4	5	4	4	3	2	1	5	5	4
102	7	7	7	7	7	7	7	7	7	7	7	7	5	5	5	5	5	5	1	5	7	5	7	7	7	7	5	5	5	5	6	7	7	7	5	6	6	6	4	2	2	2	4	4	4	4	4	4	1
103	7	7	6	7	3	6	6	6	5	5	2	6	5	6	4	6	1	7	1	6	7	6	3	7	6	7	3	5	4	3	2	4	3	4	1	7	6	7	7	2	6	7	7	6	6	4	7	7	6
104	7	7	7	7	7	7	6	4	5	5	6	6	4	4	4	4	4	4	1	4	6	7	4	7	5	7	4	4	6	4	2	4	4	4	4	7	5	7	5	1	1	1	7	4	4	1	4	4	7
105	7	7	7	7	7	7	7	7	7	7	7	7	7	7	7	7	7	7	1	7	7	7	5	7	7	7	6	7	7	7	4	7	7	7	4	7	7	7	7	7	7	7	7	6	7	5	7	7	7
106	5	7	6	7	4	7	4	5	6	5	4	5	7	7	7	7	7	7	1	6	7	6	6	6	6	6	6	6	6	5	6	6	6	6	6	7	7	7	7	5	7	5	7	4	4	4	7	7	7
107	6	7	7	7	6	7	6	6	6	6	6	6	6	6	6	6	6	6	1	7	7	7	6	6	6	6	6	7	7	7	6	6	6	6	6	7	7	7	7	6	6	6	6	5	4	3	4	6	6
108	7	7	7	7	7	7	4	3	5	3	4	3	7	7	7	7	7	7	1	7	6	6	6	5	5	5	5	4	4	3	4	4	4	4	4	7	7	7	7	3	3	4	5	2	2	2	2	3	4
109	5	7	7	7	6	7	5	6	7	7	6	6	7	7	6	7	7	6	1	7	7	7	6	7	7	7	5	3	5	4	5	4	4	7	2	5	5	6	5	5	6	5	7	6	7	5	5	5	6
110	5	6	6	6	3	6	3	4	3	4	2	3	1	2	2	2	2	2	1	6	6	6	4	4	3	5	3	3	3	3	3	3	3	3	2	2	2	2	2	2	1	2	5	3	5	2	4	5	5
111	6	6	6	6	5	6	7	7	7	7	7	7	4	7	3	7	1	7	1	6	7	6	6	5	7	5	6	6	6	6	6	6	6	6	6	7	7	7	6	4	7	3	7	4	7	4	7	7	7
112	4	5	3	5	3	5	4	4	4	4	6	4	7	7	7	7	7	7	1	5	6	4	4	6	6	6	4	5	5	5	2	7	7	7	4	7	7	6	7	5	6	5	6	5	6	3	7	7	6
113	5	6	6	7	6	6	5	5	6	6	6	6	4	6	7	6	6	6	1	5	7	4	4	7	6	6	6	6	5	4	4	6	7	6	7	7	6	6	4	6	7	6	6	4	6	5	6	7	6
114	3	3	3	5	1	5	6	5	6	6	5	6	7	7	7	7	7	7	1	5	3	5	2	3	3	5	5	2	5	2	2	3	3	6	3	7	7	7	7	7	7	7	5	5	5	5	5	5	6
115	4	6	5	6	4	6	7	6	7	6	7	6	5	6	6	6	7	6	1	5	6	4	3	6	6	6	3	6	7	5	4	7	6	7	5	6	5	6	4	4	5	7	6	5	5	4	6	6	6
116	5	4	5	5	2	5	5	3	2	3	3	4	5	6	5	6	7	7	1	6	5	4	4	3	5	3	2	5	4	2	3	4	5	3	2	7	7	7	7	5	6	7	7	7	7	7	7	7	7
117	6	7	7	7	4	7	6	6	7	7	4	7	7	7	7	7	7	7	1	7	7	7	2	7	7	7	4	5	6	3	2	6	6	7	4	7	7	7	7	7	7	7	6	2	6	2	3	6	6
118	5	6	7	6	4	6	5	5	6	6	4	5	5	5	5	5	3	5	1	5	5	4	4	5	4	5	3	5	4	4	4	4	4	5	3	4	4	5	4	4	4	4	5	3	5	4	4	4	5
119	2	2	1	1	1	2	7	7	6	7	6	7	7	7	7	7	6	7	1	3	4	2	5	7	7	5	3	5	5	5	3	6	7	7	3	7	6	6	4	7	7	7	5	3	4	6	5	5	7
120	4	5	4	5	5	5	2	2	3	2	4	2	4	6	4	6	4	6	1	5	4	5	2	5	3	5	6	3	4	2	1	4	4	4	1	6	5	6	6	7	7	5	2	1	2	2	5	5	2
121	7	7	7	7	7	7	5	5	5	5	4	5	7	7	7	7	7	7	1	5	6	5	5	7	7	7	5	4	2	2	2	5	5	6	3	7	7	6	7	4	7	7	6	6	6	2	6	5	6
122	4	4	4	5	4	5	2	2	2	2	2	2	7	7	7	7	7	7	1	4	6	3	2	5	4	5	2	5	5	3	2	3	3	2	2	7	7	7	7	5	5	7	6	4	4	2	2	6	6
123	6	6	6	6	6	6	6	6	6	6	6	6	6	6	7	6	6	7	1	6	6	6	6	6	6	6	1	6	6	6	6	6	6	6	1	7	7	6	7	6	7	7	7	7	7	6	7	7	7
124	7	7	7	7	7	7	5	5	5	5	5	5	4	4	4	4	4	4	1	7	7	7	7	6	5	7	6	3	5	2	3	2	2	3	3	6	4	5	1	2	3	4	6	6	6	6	6	6	5
125	2	1	1	2	1	1	4	4	4	3	5	4	7	7	7	7	7	7	1	2	1	1	2	2	1	1	1	3	3	2	2	4	3	4	1	7	6	7	7	7	7	7	2	2	2	1	2	2	4
126	5	5	5	6	3	6	6	6	5	6	5	6	7	7	7	7	7	7	1	6	6	4	5	5	6	6	5	6	6	5	5	6	6	6	6	7	7	7	7	4	5	2	7	6	6	6	3	7	7
127	7	7	7	7	7	7	6	6	6	6	5	6	7	6	6	7	4	6	1	7	6	7	6	7	7	7	6	6	6	6	6	7	7	7	7	6	6	4	6	3	3	3	5	5	4	3	5	5	5
128	7	7	7	7	7	7	6	6	6	6	6	6	2	6	2	2	2	6	1	6	7	6	6	6	7	7	5	4	6	6	4	6	6	7	6	5	5	5	3	3	2	3	3	1	2	2	2	2	2
129	6	6	6	6	6	6	3	4	3	4	5	3	5	7	7	6	7	7	1	7	6	6	2	6	6	7	2	5	4	4	2	4	3	4	2	7	7	7	7	5	6	7	6	4	4	7	1	7	4
130	7	6	6	7	4	7	3	3	3	3	3	3	4	4	4	4	4	4	1	6	6	5	4	6	5	5	4	3	4	3	4	3	3	3	3	5	4	4	5	3	3	4	3	3	3	3	3	3	3
131	6	6	6	6	2	6	2	6	5	6	2	6	3	5	2	5	1	5	1	5	6	2	1	5	5	5	1	4	6	2	1	5	5	5	1	5	4	7	5	2	6	6	7	5	7	4	7	7	6
132	1	3	1	6	1	4	1	1	1	1	1	4	1	1	1	1	1	1	1	6	7	5	1	7	1	6	1	3	1	1	1	1	6	4	1	3	3	7	3	3	3	1	7	1	4	1	1	4	5
133	4	1	3	4	3	4	3	3	3	3	3	3	4	4	4	4	4	4	1	4	3	6	3	3	3	4	3	4	3	3	3	4	3	4	3	6	6	6	6	6	6	6	7	5	7	5	7	7	7
134	2	7	1	5	1	3	4	4	5	3	3	4	7	7	7	7	7	7	1	6	3	1	1	4	3	4	1	5	6	5	5	5	5	6	5	7	7	7	7	7	7	7	5	3	4	7	5	5	7
135	7	7	7	7	7	7	7	7	7	7	7	7	5	6	6	4	7	6	1	7	7	6	4	6	6	6	4	6	6	6	3	7	6	6	6	6	6	6	6	2	1	2	5	5	3	3	6	6	4
136	5	6	5	6	5	5	7	6	5	6	4	6	4	6	5	6	4	6	1	5	4	4	4	6	6	6	4	4	4	4	4	4	5	3	4	6	3	4	4	3	3	2	5	4	4	5	4	4	4
137	3	3	3	3	1	5	4	4	4	4	2	3	4	7	7	7	4	7	1	6	6	3	2	3	2	2	1	5	5	3	2	6	5	6	6	6	7	7	6	7	7	7	3	2	2	2	3	3	2
138	4	5	5	5	4	5	6	6	6	6	6	6	6	6	6	7	6	6	1	5	5	5	7	6	6	6	6	7	7	7	6	6	7	6	7	7	6	6	7	6	5	6	6	5	5	5	5	5	6
139	7	7	7	7	7	7	7	7	5	7	4	7	7	7	7	7	7	7	1	7	7	7	4	7	7	7	6	7	7	4	4	5	7	7	4	7	7	7	7	7	7	7	7	6	7	1	7	7	7
140	6	6	6	6	6	6	6	5	6	5	5	6	6	6	6	6	4	6	1	7	7	7	4	6	6	6	4	5	5	5	4	5	5	5	4	7	7	7	7	7	7	7	7	5	5	1	1	7	6
141	4	4	4	6	1	4	5	4	4	6	1	4	6	6	6	6	1	6	1	4	4	4	3	4	6	6	1	4	4	4	3	4	6	6	1	6	6	6	6	6	6	6	6	3	2	1	6	6	6
142	6	7	7	7	6	7	5	6	6	6	5	6	4	4	4	4	4	4	1	6	6	6	6	6	6	6	5	7	6	7	7	6	6	6	6	4	4	4	4	4	5	4	4	3	4	3	3	3	3
143	5	6	5	5	1	5	5	4	4	5	4	4	7	7	4	7	1	7	1	6	6	4	5	6	6	6	1	6	7	5	3	4	7	4	1	6	7	7	6	7	5	7	6	3	6	3	2	7	7
144	3	7	3	6	1	3	3	3	3	3	1	3	1	7	2	3	4	3	1	2	3	3	3	4	3	5	2	3	3	3	3	3	3	5	1	3	3	3	3	3	3	3	2	2	2	2	2	2	2
145	4	6	5	4	2	6	3	5	5	5	3	5	6	7	6	6	4	7	1	6	7	6	3	4	2	3	1	6	6	6	1	3	5	3	1	7	7	7	7	4	6	3	5	4	5	4	7	7	7
146	6	6	5	6	5	6	6	6	6	6	7	6	6	6	6	6	6	6	1	6	6	4	7	6	7	6	7	6	7	6	6	6	6	6	6	6	6	6	6	4	4	5	2	1	4	1	3	3	4
147	4	5	6	5	6	6	4	5	6	5	4	5	4	4	4	5	3	4	1	5	5	4	4	4	5	6	4	4	5	3	3	4	4	5	4	5	4	5	4	3	3	4	6	6	5	5	4	6	5
148	4	6	5	6	6	5	5	6	4	4	2	4	7	7	7	7	4	7	1	5	4	4	1	7	6	5	1	4	5	3	1	5	7	4	1	7	7	7	7	7	7	7	7	7	7	5	6	7	7
149	5	7	7	7	5	7	3	3	4	4	3	5	2	5	2	3	1	5	1	6	7	6	2	6	6	6	2	6	6	5	2	4	3	4	1	5	6	6	5	4	3	2	5	5	5	4	5	5	5
150	7	7	7	7	7	7	6	6	7	6	6	6	7	7	7	7	7	7	1	7	7	7	5	7	6	6	4	6	6	6	4	6	6	6	5	7	7	7	7	6	7	7	7	6	6	5	6	6	7
151	2	5	2	3	5	3	5	3	3	3	4	4	5	4	5	5	4	5	1	2	2	2	4	3	5	4	4	5	3	3	3	4	5	4	4	6	6	6	6	5	5	5	6	4	5	1	5	5	6
152	6	6	6	6	6	6	6	6	6	6	6	6	7	7	7	7	7	7	1	5	6	6	4	6	6	6	4	5	6	6	3	6	6	6	3	7	7	7	7	7	7	7	7	7	7	7	7	7	7
153	6	7	7	7	3	7	4	4	4	4	2	4	2	7	4	4	2	4	1	6	7	7	3	5	3	6	1	5	4	4	3	5	5	5	1	6	5	6	4	3	4	4	7	7	7	4	6	7	7
154	1	1	1	2	1	1	1	2	1	1	3	1	7	7	7	7	7	7	1	1	1	2	2	1	1	1	1	2	3	2	3	1	1	1	1	7	7	7	7	1	2	1	2	2	1	1	2	3	2
155	7	7	7	7	7	7	4	4	4	2	2	5	5	7	4	6	4	7	1	7	7	7	7	7	7	7	6	7	7	7	7	7	7	7	6	7	7	7	7	7	7	6	7	3	2	1	7	7	4
156	5	4	4	6	4	6	5	5	5	5	6	5	5	7	7	7	7	7	1	7	7	7	5	5	6	3	5	6	6	6	3	5	5	5	6	7	7	7	7	5	6	5	7	4	6	4	6	3	7
157	7	7	7	7	7	7	6	6	6	6	6	6	6	6	6	6	6	6	1	7	7	7	7	6	7	7	3	7	7	7	7	6	6	6	1	6	7	7	7	6	6	7	7	7	7	4	6	7	6
158	4	2	4	4	2	3	4	2	3	3	4	3	4	2	3	3	4	2	1	1	1	2	1	4	3	4	4	1	1	1	1	3	3	4	3	3	2	1	2	2	2	1	1	2	3	2	1	1	1
159	7	7	6	7	6	7	6	6	5	6	6	6	5	7	6	5	6	7	1	7	7	6	7	6	7	6	5	5	5	5	4	5	6	6	6	7	6	6	7	5	5	5	6	5	6	6	5	5	6
160	7	7	7	7	7	7	7	7	7	7	7	7	4	7	4	7	4	4	1	4	6	4	4	7	7	7	7	5	5	4	4	7	7	7	7	4	4	4	4	4	4	4	6	4	6	1	6	6	6
161	7	7	7	7	7	7	4	5	4	4	7	5	5	6	5	5	4	5	1	6	6	4	2	6	6	6	4	6	6	6	2	6	6	6	5	6	6	6	6	6	6	2	7	4	7	6	7	7	6
162	7	7	7	7	7	7	7	7	6	7	6	7	6	7	6	7	7	7	1	7	7	7	7	7	6	7	5	7	7	7	5	6	6	7	4	7	7	7	7	4	4	4	7	7	7	7	7	7	7
163	5	5	5	5	4	5	4	4	4	5	4	5	7	7	7	7	7	7	1	5	6	5	5	4	4	5	3	5	5	5	4	5	4	5	4	7	7	7	7	6	6	7	7	6	6	6	7	7	7
164	4	6	4	5	3	6	6	5	5	6	6	6	5	6	6	5	5	7	1	6	5	5	5	6	5	4	2	4	5	4	5	6	6	6	6	5	5	4	5	4	3	5	6	3	5	3	6	6	7
165	7	7	7	7	7	7	7	7	7	7	7	7	5	5	5	5	5	7	1	7	7	7	7	7	7	7	7	7	7	7	7	7	7	7	7	4	7	7	7	4	4	4	7	2	2	2	7	7	4
166	6	7	6	7	7	6	6	5	5	5	6	6	7	7	7	7	7	7	1	7	7	7	7	6	7	6	5	7	7	6	5	6	6	6	2	7	7	7	7	7	7	7	7	7	7	6	5	7	6
167	6	7	6	6	4	7	4	7	6	6	4	7	7	7	7	7	7	7	1	7	7	7	6	6	6	6	4	7	7	7	6	6	6	6	4	7	7	7	7	7	7	7	7	4	7	4	6	7	7
168	6	7	6	6	6	7	5	5	4	4	4	5	6	7	6	6	4	6	1	5	5	6	5	4	4	4	4	5	4	4	4	4	4	5	4	5	5	5	5	5	5	5	6	3	1	5	5	4	1
169	6	7	7	7	6	6	5	5	5	5	4	5	5	5	5	5	3	6	1	6	7	7	6	7	6	7	5	4	4	4	4	5	4	4	4	7	6	6	5	5	6	5	6	3	5	2	7	7	6
170	7	7	7	7	7	7	6	6	6	6	6	6	7	7	7	7	7	7	1	6	7	6	6	7	6	6	6	6	6	6	6	6	6	6	6	7	7	7	7	7	7	7	7	7	7	6	6	7	7
171	2	6	4	5	1	5	5	5	6	6	6	6	2	7	7	7	4	7	1	5	7	4	5	4	5	2	1	5	6	2	2	6	6	5	1	7	6	7	5	6	7	7	5	3	5	1	3	7	5
172	6	6	4	4	4	4	4	4	4	4	4	4	6	6	6	6	6	6	1	4	4	4	2	4	4	4	4	4	4	4	2	4	4	4	2	6	6	6	6	6	6	5	6	4	6	4	6	6	6
173	5	6	4	5	2	6	7	7	7	7	7	7	7	7	6	7	7	7	1	7	7	6	3	5	5	3	5	6	6	6	5	6	7	7	2	7	2	5	2	5	3	5	7	6	7	7	6	6	6
174	6	6	6	6	6	6	5	5	6	5	5	6	5	6	6	6	6	6	1	6	6	7	6	6	6	6	4	5	5	5	4	5	5	5	4	6	6	6	6	6	6	6	6	6	5	4	4	4	4
175	6	7	7	7	6	7	3	3	3	3	3	3	2	5	2	4	2	6	1	6	7	6	4	7	7	6	5	2	2	2	2	4	2	2	2	5	5	6	3	4	3	5	7	6	7	4	7	7	6
176	7	7	7	7	6	7	6	5	4	6	4	5	7	7	7	7	6	7	1	7	7	7	6	6	6	6	5	6	6	6	5	5	5	5	3	7	7	7	7	7	7	7	7	7	7	7	7	7	7
177	6	6	6	5	5	5	4	3	5	5	5	4	7	7	7	7	4	6	1	5	6	5	6	6	7	5	6	6	5	6	7	6	6	7	4	6	7	7	7	6	7	6	7	5	7	5	5	6	5
178	2	3	3	4	2	2	2	1	3	2	2	2	2	2	2	2	3	6	1	7	5	6	4	3	5	4	4	3	7	2	2	3	3	2	3	6	2	7	4	5	5	5	5	6	6	4	6	7	6
179	5	5	5	5	5	5	4	4	4	4	4	4	3	3	3	3	3	3	1	6	6	6	6	6	6	5	4	6	6	6	6	6	6	5	6	7	7	7	6	4	4	6	5	5	6	4	6	6	4
180	6	2	6	6	6	7	7	2	6	6	6	7	7	7	6	6	6	6	1	7	7	7	6	6	6	6	7	6	7	6	6	7	6	7	6	6	6	6	6	4	2	6	7	7	7	1	4	4	7
181	3	4	3	5	4	5	5	5	6	5	6	5	5	5	4	4	4	4	1	6	6	6	5	4	6	4	6	6	5	5	6	5	6	5	6	5	5	6	6	3	4	4	5	4	5	4	5	5	5
182	7	7	7	7	6	7	5	6	6	5	6	6	5	7	6	7	7	7	1	7	7	6	4	7	7	7	4	7	7	6	4	7	7	7	4	7	7	7	7	7	7	7	7	7	7	5	7	7	7
183	6	7	6	6	5	7	6	7	7	7	5	6	7	7	7	7	7	7	1	4	4	3	3	6	6	5	3	3	4	3	4	6	6	6	5	7	5	5	4	5	4	7	5	3	4	3	5	6	5
184	6	6	5	6	4	6	6	6	5	6	5	6	5	7	5	6	6	7	1	7	7	7	7	4	6	4	7	7	7	7	7	4	6	4	7	7	6	7	7	6	6	6	7	6	7	3	5	6	7
185	7	6	6	6	2	5	6	5	6	5	3	6	6	6	5	6	1	7	1	6	5	3	6	5	5	5	5	4	5	3	6	5	7	5	3	7	5	5	1	7	7	7	6	5	5	4	5	6	6
186	3	6	4	6	1	4	2	5	4	5	2	6	7	7	7	7	7	7	1	6	4	3	4	6	7	6	4	5	5	4	3	6	7	5	4	7	7	7	7	7	5	6	5	3	5	3	5	7	6
187	1	1	1	1	1	1	1	1	1	3	1	1	7	6	6	7	7	7	1	1	3	1	4	1	1	1	1	1	2	1	7	3	1	1	1	7	7	7	7	7	7	7	7	7	7	7	4	4	7
188	1	5	3	6	2	5	1	2	1	1	1	2	4	4	4	4	1	4	1	5	7	2	1	4	5	2	1	2	2	1	1	4	5	2	1	4	4	4	4	4	6	6	6	4	6	2	4	4	5
189	2	6	1	3	4	5	3	2	1	1	1	1	6	6	5	3	4	5	1	5	3	1	5	2	3	2	1	5	5	2	2	3	3	3	3	5	7	7	7	4	5	6	7	5	6	7	6	6	5
190	7	7	7	7	7	7	7	6	6	6	7	6	7	6	5	7	7	6	1	7	6	7	6	6	6	6	5	5	5	5	4	5	6	4	4	6	6	7	6	6	5	6	6	6	6	5	6	6	6
191	3	4	1	3	3	2	5	6	5	4	6	4	2	5	1	4	3	3	1	3	4	2	4	5	4	4	2	4	3	2	4	7	6	7	4	7	2	5	4	4	4	6	6	6	7	4	7	7	6
192	7	7	7	7	6	7	6	7	7	7	5	7	6	7	6	7	5	7	1	6	6	6	6	6	7	6	6	7	6	6	6	6	7	6	6	7	6	7	7	5	5	5	6	6	6	5	6	6	6
193	5	5	5	5	3	5	5	4	5	5	5	5	6	6	6	6	6	7	1	5	6	3	5	5	5	5	3	6	5	5	4	4	5	5	2	6	5	6	5	4	5	4	6	6	5	3	5	6	6
194	6	7	5	7	4	7	6	6	6	6	4	5	7	7	7	7	4	7	1	7	7	7	6	7	7	6	2	6	6	6	3	6	6	6	3	7	7	7	7	7	7	7	5	5	5	5	5	5	6
195	7	6	6	6	6	7	6	6	6	6	5	6	1	7	1	7	7	7	1	6	7	5	5	7	7	6	4	5	6	5	4	5	6	6	6	7	7	7	7	7	7	7	7	6	5	1	7	7	6
196	5	6	5	6	6	5	4	6	5	5	6	5	6	6	6	7	7	6	1	6	6	5	6	6	6	5	4	6	6	4	6	6	6	4	4	7	7	7	7	4	4	7	7	7	7	7	7	7	7
197	5	6	5	5	2	4	2	2	2	2	1	2	2	7	7	7	7	7	1	6	6	6	5	6	6	5	4	5	5	4	4	5	5	5	6	7	7	7	7	5	5	6	5	3	6	3	5	7	5
[truncated: 33 more columns]

## Sheet: Variables_ESA-II
Variables	Description	Scale
PA	Place attachment	do not agree at all (1) – agree completely (7)
	Regional: "PA01_01", "PA01_02", "PA01_03","PA01_04", "PA01_05", "PA01_06","PA05_07", "PA05_08", "PA05_09","PA05_10", "PA05_11", "PA05_12", "PA05_13", "PA05_14"; National: "PA02_01", "PA02_02", "PA02_03","PA02_04", "PA02_05", "PA02_06", "PA06_07", "PA06_08", "PA06_09","PA06_10", "PA06_11", "PA06_12", "PA06_13", "PA06_14"; Global: "PA03_01", "PA03_02", "PA03_03","PA03_04", "PA03_05", "PA03_06", "PA…		Mean scores: PA_reg, PA_nat, PA_glo
AV	Interest in earth observation data	do not agree at all (1) – agree completely (7)
	Regional: "AV01_01", "AV01_02", "AV01_03", "AV01_04", "AV01_05", "AV01_06"; National: "AV02_01", "AV02_02", "AV02_03", "AV02_04", "AV02_05", "AV02_06"; Global: "AV03_01", "AV03_02", "AV03_03", "AV03_04", "AV03_05", "AV03_06"		Mean scores: IEO_reg, IEO_nat, IEO_glo
PS	Policy support	do not agree at all (1) – agree completely (7)	Mean score: PS
AGE	age	(in years)
SEX	sex	1 = female, 2 = male, 3 = other
EDU	education	1 = no degree, 2 = secondary school entrance qualification, 3 = secondary school leaving certificate, 4 = higher education entrance qualification, 5 = university degree, 6 = doctorate degree
EC	Environmental consciousness	low (1) – high (5)
PO	Political orientation	left (1) – right (101)
REG	Duration of living in the region	(in years)
TIME_SUM	Time to fill out the whole survey	(in seconds)
CASE	Case number	1 - 179
