# Supplementary material for: Reactions to Environmental Changes: Place Attachment Predicts Interest in Earth Observation Data
Source: Front Psychol. 2020 Jul 10;11:1442. doi: 10.3389/fpsyg.2020.01442 (PMC7366120; doi:10.3389/fpsyg.2020.01442)
Supplement: Supplementary file 3 [file Table_3.XLSX]

## Sheet: Data_ESA-III-600
CASE	pap.id.1.1	pap.id.1.2	pap.id.1.3	pap.id.1.4	pap.trad.1.1	pap.trad.1.2	pap.trad.1.3	pap.act.1.1	pap.act.1.2	pap.act.1.3	pap.act.1.4	pae.id.1.1	pae.id.1.2	pae.id.1.3	pae.id.1.4	pae.vis.1	pap.vis.1	AGE	EDU	EC	SEX	PO	REG	TIME_SUM	PA_reg	PA_reg_trad	PA_reg_act	PA_glo
1	7	7	7	7	7	7	4	7	7	7	7	6	4	4	4	42	64	NA	NA	NA	NA	NA	NA	188	7	6	7	4.5
2	2	1	1	2	1	1	1	1	1	2	4	2	3	5	5	68	20	NA	NA	NA	NA	NA	NA	168	1.5	1	2	3.75
3	5	5	4	4	5	6	7	2	5	4	5	1	2	2	3	34	49	NA	NA	NA	NA	NA	NA	177	4.5	6	4	2
4	5	5	5	5	6	6	3	4	5	5	5	6	4	4	6	58	58	NA	NA	NA	NA	NA	NA	115	5	5	4.75	5
5	6	5	6	7	4	4	3	6	6	6	6	4	4	4	4	46	57	NA	NA	NA	NA	NA	NA	203	6	3.66667	6	4
6	7	7	5	6	7	7	5	7	5	7	3	7	4	5	7	45	54	NA	NA	NA	NA	NA	NA	188	6.25	6.33333	5.5	5.75
7	7	6	6	6	6	5	2	6	6	6	6	7	7	7	7	89	60	NA	NA	NA	NA	NA	NA	1871	6.25	4.33333	6	7
8	5	4	5	4	2	2	1	7	6	7	5	6	6	6	6	92	73	27	5	93	1	24	2	211	4.5	1.66667	6.25	6
9	6	5	5	5	3	3	2	4	7	6	6	5	5	5	6	69	73	20	5	75	1	57	1	1935	5.25	2.66667	5.75	5.25
10	5	3	4	4	1	3	2	4	6	6	6	7	7	6	7	82	49	20	5	76	1	23	1	1693	4	2	5.5	6.75
11	6	4	6	6	4	6	2	6	5	5	7	7	4	5	7	83	43	56	5	100	1	10	53	508	5.5	4	5.75	5.75
12	5	5	5	5	4	2	2	6	7	6	7	6	6	6	6	70	69	54	5	41	1	53	2	391	5	2.66667	6.5	6
13	6	6	6	6	6	5	1	5	7	7	7	7	6	6	6	82	51	34	5	86	1	35	12	1087	6	4	6.5	6.25
14	6	5	5	6	4	4	4	7	7	7	6	7	7	7	7	86	65	67	5	74	1	10	12	599	5.5	4	6.75	7
15	7	4	5	7	4	3	1	6	7	6	7	6	4	3	7	101	101	22	2	50	1	45	2	355	5.75	2.66667	6.5	5
16	5	4	5	5	4	3	1	5	5	7	6	7	7	7	7	90	42	21	4	92	1	26	2	238	4.75	2.66667	5.75	7
17	7	7	7	6	7	1	1	4	4	7	7	6	4	6	4	38	1	18	3	51	1	67	18	223	6.75	3	5.5	5
18	7	7	7	7	7	7	7	7	7	7	7	7	7	7	7	53	80	68	3	101	1	49	69	310	7	7	7	7
19	7	5	7	7	7	7	1	6	7	7	5	7	4	5	4	67	87	31	2	77	1	50	4	1166	6.5	5	6.25	5
20	7	7	7	7	7	7	5	7	7	7	7	7	7	7	7	101	99	54	4	86	1	15	55	1000	7	6.33333	7	7
21	5	4	4	5	4	5	4	6	7	6	6	5	6	6	5	87	79	51	4	96	1	50	52	707	4.5	4.33333	6.25	5.5
22	7	2	5	2	2	6	6	2	3	4	4	3	6	2	7	101	101	29	6	73	1	97	5	578	4	4.66667	3.25	4.5
23	7	7	7	7	2	4	7	4	6	7	7	6	7	7	6	84	84	66	3	92	1	45	67	767	7	4.33333	6	6.5
24	7	7	7	7	7	7	7	7	7	7	7	7	5	5	7	82	96	44	3	101	1	50	36	764	7	7	7	6
25	2	2	5	3	2	2	1	1	3	3	3	6	3	5	6	71	62	17	3	77	1	38	17	1245	3	1.66667	2.5	5
26	5	3	4	3	1	6	1	6	4	6	5	7	6	6	7	77	43	20	4	80	1	21	20	342	3.75	2.66667	5.25	6.5
27	7	6	7	7	1	1	2	7	7	7	7	7	1	4	7	42	96	20	4	101	1	1	20	248	6.75	1.33333	7	4.75
28	6	6	6	5	5	5	6	6	6	6	7	7	7	7	7	83	63	65	5	87	1	52	43	366	5.75	5.33333	6.25	7
29	5	2	6	6	3	3	3	2	6	7	4	6	4	3	5	53	51	36	5	74	1	51	5	1384	4.75	3	4.75	4.5
30	5	5	5	5	5	3	2	5	5	6	7	7	7	7	7	87	51	58	5	100	1	4	58	476	5	3.33333	5.75	7
31	6	5	5	5	3	3	2	2	6	5	3	5	3	4	4	43	67	19	4	59	1	49	19	684	5.25	2.66667	4	4
32	6	5	7	6	4	4	5	6	6	7	6	6	6	6	7	84	83	70	3	83	1	NA	23	387	6	4.33333	6.25	6.25
33	3	3	2	2	3	2	5	3	6	4	6	5	3	4	6	61	28	18	4	62	1	49	18	379	2.5	3.33333	4.75	4.5
34	7	7	7	7	7	1	7	7	7	7	7	7	7	7	7	87	101	55	2	101	1	49	55	1092	7	5	7	7
35	2	2	6	3	6	2	2	5	7	4	6	7	7	7	7	78	54	31	5	96	1	24	3	368	3.25	3.33333	5.5	7
36	6	6	6	7	5	5	4	6	6	6	6	6	6	6	6	78	82	54	3	78	1	46	54	945	6.25	4.66667	6	6
37	7	7	6	7	7	7	7	7	6	7	7	5	4	4	4	37	76	25	3	83	1	50	25	273	6.75	7	6.75	4.25
38	3	3	3	4	5	6	1	7	6	5	6	6	3	3	6	32	55	32	4	101	1	36	12	326	3.25	4	6	4.5
39	6	5	6	4	4	2	3	5	6	5	6	6	6	6	6	32	49	57	3	67	1	62	57	353	5.25	3	5.5	6
40	7	7	7	7	6	7	1	7	7	7	7	6	6	5	6	34	63	25	3	69	1	41	25	496	7	4.66667	7	5.75
41	7	6	7	7	5	2	1	6	7	6	7	6	6	6	6	53	59	51	2	62	1	46	NA	373	6.75	2.66667	6.5	6
42	5	5	6	5	4	6	4	3	6	7	4	5	6	5	5	85	101	18	4	73	1	69	19	394	5.25	4.66667	5	5.25
43	6	5	6	6	6	6	2	4	6	7	6	4	3	4	4	40	53	41	5	69	1	24	41	231	5.75	4.66667	5.75	3.75
44	6	7	7	7	6	6	6	7	6	7	6	6	5	5	5	44	59	35	4	87	1	32	27	405	6.75	6	6.5	5.25
45	7	7	7	7	6	6	5	5	6	7	6	5	4	3	5	74	100	25	5	80	1	31	25	463	7	5.66667	6	4.25
46	5	5	6	5	4	5	4	5	5	5	6	6	5	6	6	64	76	NA	3	69	1	46	NA	235	5.25	4.33333	5.25	5.75
47	4	2	5	4	1	1	1	6	6	7	6	6	5	6	6	60	37	41	5	101	1	25	3	498	3.75	1	6.25	5.75
48	6	6	6	6	6	6	6	6	6	6	6	5	5	4	5	41	46	23	3	91	1	60	NA	418	6	6	6	4.75
49	6	6	6	6	6	6	3	5	5	6	6	3	3	3	4	45	61	35	4	61	1	49	27	402	6	5	5.5	3.25
50	4	3	3	3	2	3	2	4	6	3	5	4	2	3	3	15	18	77	5	32	1	30	27	451	3.25	2.33333	4.5	3
51	6	6	6	6	7	6	4	7	7	4	6	5	3	4	6	87	101	33	3	61	1	60	NA	356	6	5.66667	6	4.5
52	5	4	5	7	7	3	4	5	7	6	5	7	3	5	7	94	99	27	3	101	1	50	27	268	5.25	4.66667	5.75	5.5
53	7	7	6	6	7	7	6	7	7	6	7	2	2	2	2	3	95	23	3	28	1	50	23	306	6.5	6.66667	6.75	2
54	7	5	6	6	2	6	4	4	7	7	6	7	6	6	6	53	46	32	4	85	1	39	23	252	6	4	6	6.25
55	4	4	6	4	2	4	1	6	7	7	6	6	5	5	6	61	56	36	3	101	1	58	36	455	4.5	2.33333	6.5	5.5
56	5	5	5	5	7	7	5	5	4	2	3	4	4	4	5	48	51	41	3	58	1	52	41	501	5	6.33333	3.5	4.25
57	5	5	5	5	2	4	1	7	7	5	6	7	7	7	7	63	33	62	6	101	1	38	3	250	5	2.33333	6.25	7
58	5	5	5	5	4	5	3	6	7	5	7	6	6	6	6	57	46	35	5	94	1	55	15	334	5	4	6.25	6
59	5	2	5	3	1	2	1	5	2	5	4	4	4	4	4	48	59	32	6	77	1	47	12	250	3.75	1.33333	4	4
60	3	3	4	3	4	3	2	7	6	5	5	6	5	5	5	71	70	42	4	82	1	44	NA	323	3.25	3	5.75	5.25
61	6	5	6	6	3	4	1	5	7	6	6	7	6	7	7	51	43	82	2	17	1	15	NA	326	5.75	2.66667	6	6.75
62	5	4	5	5	1	1	1	4	6	7	7	7	7	7	7	100	58	32	5	72	1	21	NA	381	4.75	1	6	7
63	1	1	1	1	1	1	7	2	3	2	2	7	5	5	7	56	4	18	4	81	1	13	18	328	1	3	2.25	6
64	6	6	6	6	6	6	6	6	6	6	6	4	4	4	4	52	49	NA	2	40	1	8	NA	298	6	6	6	4
65	7	7	7	7	6	6	6	7	7	7	7	4	4	4	5	56	54	63	4	87	1	55	NA	299	7	6	7	4.25
66	6	4	4	5	2	3	2	5	7	7	7	6	5	6	7	70	51	NA	5	86	1	38	4	338	4.75	2.33333	6.5	6
67	5	4	6	5	3	2	3	6	5	5	5	7	5	5	6	55	74	27	4	62	1	14	26	509	5	2.66667	5.25	5.75
68	7	7	7	7	7	7	7	7	7	7	7	5	4	4	5	45	87	31	2	71	1	49	1	338	7	7	7	4.5
69	6	5	6	6	7	7	3	4	5	5	7	7	6	6	6	60	62	41	5	79	1	21	41	385	5.75	5.66667	5.25	6.25
70	5	6	6	6	6	6	5	5	6	6	6	5	5	5	5	48	60	46	3	68	1	42	46	355	5.75	5.66667	5.75	5
71	5	5	6	4	4	3	1	7	7	6	6	7	6	6	7	55	55	33	4	91	1	19	28	307	5	2.66667	6.5	6.5
72	2	1	2	2	1	1	7	3	4	2	4	5	5	7	6	101	26	24	5	71	1	22	4	181	1.75	3	3.25	5.75
73	7	7	7	7	5	7	4	7	7	7	7	5	2	2	7	25	101	24	5	71	1	40	24	436	7	5.33333	7	4
74	7	7	7	7	6	6	3	6	5	7	7	7	7	7	7	101	101	26	5	69	1	36	26	836	7	5	6.25	7
75	6	6	7	7	7	7	7	5	6	7	4	6	6	6	6	61	64	38	4	65	1	24	38	294	6.5	7	5.5	6
76	7	6	6	6	7	7	4	5	5	5	5	6	7	6	6	54	64	30	3	74	1	35	30	371	6.25	6	5	6.25
77	4	7	6	4	4	4	4	7	6	7	6	7	7	7	7	98	97	48	4	101	1	1	48	312	5.25	4	6.5	7
78	7	6	7	7	6	6	1	7	7	7	7	7	5	6	7	61	60	42	3	84	1	56	42	397	6.75	4.33333	7	6.25
79	6	7	6	6	6	7	6	6	5	4	4	6	5	5	4	26	101	25	3	58	1	53	25	291	6.25	6.33333	4.75	5
80	6	5	6	5	6	5	2	6	6	7	6	7	5	5	7	80	88	44	5	95	1	49	21	461	5.5	4.33333	6.25	6
81	6	6	5	6	4	7	3	6	7	4	5	6	6	7	6	67	79	20	4	101	1	22	16	375	5.75	4.66667	5.5	6.25
82	6	7	7	7	7	5	4	6	6	6	6	7	6	6	7	53	61	26	5	101	1	36	26	636	6.75	5.33333	6	6.5
83	7	5	5	5	3	4	2	6	7	7	6	7	6	6	6	55	65	38	NA	98	1	NA	38	308	5.5	3	6.5	6.25
84	6	6	6	6	6	5	3	7	7	7	6	5	4	3	4	87	95	28	5	61	1	56	4	227	6	4.66667	6.75	4
85	4	3	3	5	5	6	2	6	6	6	6	6	6	6	6	101	101	NA	2	69	1	47	NA	1078	3.75	4.33333	6	6
86	5	4	5	5	3	3	4	4	6	6	5	6	6	6	6	39	47	30	6	76	1	52	4	343	4.75	3.33333	5.25	6
87	6	2	2	5	3	4	1	3	5	5	7	6	3	4	6	43	32	33	3	58	1	28	12	356	3.75	2.66667	5	4.75
88	7	7	7	7	6	6	7	7	6	7	6	6	6	7	7	74	82	60	2	95	1	52	60	329	7	6.33333	6.5	6.5
89	5	4	6	3	1	1	1	5	6	2	5	4	4	4	4	5	15	55	4	101	1	2	51	382	4.5	1	4.5	4
90	7	7	7	7	7	7	7	5	5	7	5	6	5	5	6	99	101	27	4	82	1	52	28	530	7	7	5.5	5.5
91	7	6	6	6	7	7	7	6	7	6	6	6	6	6	6	48	49	48	2	101	1	52	48	428	6.25	7	6.25	6
92	7	7	6	7	6	7	3	5	7	6	6	6	5	4	4	58	101	27	4	95	1	6	22	543	6.75	5.33333	6	4.75
93	5	5	6	5	7	6	6	5	4	5	5	7	7	7	7	94	89	43	5	84	1	31	43	307	5.25	6.33333	4.75	7
94	6	3	5	5	6	6	3	4	7	6	7	3	3	3	3	57	83	24	5	55	1	50	6	524	4.75	5	6	3
95	6	6	7	6	2	6	3	7	6	5	7	4	4	3	6	54	78	34	5	68	1	48	6	200	6.25	3.66667	6.25	4.25
96	6	6	6	7	4	7	7	6	7	7	7	7	6	6	7	58	80	52	3	83	1	52	53	529	6.25	6	6.75	6.5
97	1	1	1	1	1	1	7	2	1	1	2	7	7	7	7	47	1	32	5	101	1	13	4	246	1	3	1.5	7
98	3	3	3	4	6	5	2	5	5	5	5	6	4	4	6	65	78	25	5	91	1	55	25	256	3.25	4.33333	5	5
99	2	1	1	2	3	2	6	2	4	2	3	1	1	1	2	15	20	52	5	23	1	60	27	444	1.5	3.66667	2.75	1.25
100	6	1	5	4	1	1	2	3	6	6	6	6	6	6	7	83	45	25	5	90	1	34	2	255	4	1.33333	5.25	6.25
101	5	6	7	7	5	5	3	4	5	7	5	3	1	1	3	42	72	21	4	86	1	34	21	266	6.25	4.33333	5.25	2
102	7	7	7	7	7	1	6	7	7	7	7	7	7	7	7	48	51	38	4	88	1	50	38	349	7	4.66667	7	7
103	7	6	7	6	7	7	4	5	7	6	6	4	5	5	5	56	60	NA	3	55	1	63	NA	425	6.5	6	6	4.75
104	6	6	5	5	5	5	2	6	6	5	5	7	7	7	7	62	57	53	4	78	1	48	14	559	5.5	4	5.5	7
105	4	4	5	3	2	6	2	5	6	7	5	5	5	5	6	38	39	24	5	72	1	50	1	447	4	3.33333	5.75	5.25
106	6	4	5	6	2	1	1	6	6	6	5	7	7	7	7	59	44	33	5	80	1	47	21	313	5.25	1.33333	5.75	7
107	7	7	7	7	7	7	2	7	7	7	7	7	7	6	7	59	64	33	5	92	1	38	33	245	7	5.33333	7	6.75
108	7	7	7	7	7	7	6	7	6	7	7	6	6	6	6	78	100	41	5	56	1	49	41	558	7	6.66667	6.75	6
109	5	5	5	5	5	5	3	5	5	5	6	4	4	5	5	46	54	NA	3	88	1	63	NA	482	5	4.33333	5.25	4.5
110	5	1	2	3	2	6	2	2	3	6	5	7	5	6	6	57	15	81	4	70	1	20	16	288	2.75	3.33333	4	6
111	5	5	5	5	4	4	3	4	6	6	7	5	4	6	6	88	83	22	5	99	1	13	22	276	5	3.66667	5.75	5.25
112	5	4	5	5	7	7	7	6	6	6	5	4	4	4	4	25	23	NA	2	NA	1	NA	NA	218	4.75	7	5.75	4
113	6	7	7	5	6	7	3	7	7	7	7	7	7	7	7	101	101	31	5	101	1	8	32	208	6.25	5.33333	7	7
114	7	5	7	7	7	7	7	5	7	7	7	7	5	6	7	81	101	20	5	90	1	54	20	222	6.5	7	6.5	6.25
115	6	6	6	7	6	7	4	5	6	6	7	7	6	6	7	71	91	22	4	93	1	53	17	231	6.25	5.66667	6	6.5
116	7	7	6	7	7	7	7	7	7	7	7	5	5	5	5	48	62	33	3	87	1	57	34	439	6.75	7	7	5
117	5	4	5	5	5	5	5	5	5	5	5	4	4	4	4	38	40	31	3	62	1	45	31	335	4.75	5	5	4
118	7	7	7	7	7	7	5	7	6	6	6	6	5	6	6	45	49	55	4	83	1	47	55	505	7	6.33333	6.25	5.75
119	7	7	7	7	7	7	7	7	7	7	7	5	5	5	5	55	60	48	3	88	1	16	48	387	7	7	7	5
120	7	5	6	7	7	7	4	7	7	7	7	7	7	7	7	101	101	41	2	101	1	55	38	451	6.25	6	7	7
121	7	6	7	7	7	7	1	7	7	7	7	7	6	6	6	62	62	30	1	101	1	101	33	799	6.75	5	7	6.25
122	4	1	5	3	1	2	2	1	6	5	4	7	4	7	7	89	65	25	5	82	1	30	1	299	3.25	1.66667	4	6.25
123	5	5	6	7	7	7	2	7	7	7	7	5	5	5	7	101	101	60	5	101	1	46	60	1526	5.75	5.33333	7	5.5
124	6	5	6	6	4	7	4	5	6	7	4	4	4	5	4	75	99	20	4	71	1	37	21	306	5.75	5	5.5	4.25
125	5	7	7	7	5	6	1	7	7	6	7	7	7	7	7	90	72	59	5	97	1	48	59	268	6.5	4	6.75	7
126	7	4	7	5	4	5	1	7	7	7	7	7	7	7	7	101	97	50	3	100	1	NA	17	905	5.75	3.33333	7	7
127	2	2	3	3	1	3	1	4	7	6	5	5	5	4	6	74	54	23	4	90	1	1	23	399	2.5	1.66667	5.5	5
128	5	3	5	4	1	1	2	3	6	6	6	4	4	3	5	67	81	23	5	77	1	26	3	419	4.25	1.33333	5.25	4
129	7	7	7	7	7	7	5	7	7	7	7	6	6	6	6	98	101	55	3	100	1	46	56	385	7	6.33333	7	6
130	6	6	6	6	4	4	2	6	7	5	5	7	6	5	7	64	84	23	4	75	1	66	14	322	6	3.33333	5.75	6.25
131	7	7	7	7	7	7	3	7	5	7	7	7	5	5	6	83	101	50	2	59	1	51	51	280	7	5.66667	6.5	5.75
132	3	2	3	3	1	1	7	4	5	6	6	6	6	6	6	48	25	20	4	91	1	49	2	343	2.75	3	5.25	6
133	5	2	3	2	6	1	5	3	1	7	4	7	7	5	7	98	93	NA	5	101	1	12	27	344	3	4	3.75	6.5
134	4	2	3	3	1	1	1	7	2	7	5	7	7	7	7	84	44	67	5	101	1	1	21	494	3	1	5.25	7
135	5	4	6	4	6	6	3	5	4	4	5	4	4	5	6	77	83	29	3	76	1	46	29	330	4.75	5	4.5	4.75
136	7	6	6	7	7	7	1	7	7	7	7	6	5	5	6	57	63	NA	2	101	1	56	16	261	6.5	5	7	5.5
137	6	7	7	6	7	7	7	7	6	7	7	7	7	7	7	101	100	48	3	74	1	52	48	405	6.5	7	6.75	7
138	7	7	7	7	4	7	4	7	7	7	7	7	7	7	7	71	72	29	3	101	1	101	30	224	7	5	7	7
139	2	6	4	4	3	4	6	3	3	4	6	6	4	5	4	22	43	24	4	84	1	20	24	414	4	4.33333	4	4.75
140	7	6	7	7	7	7	4	7	7	7	6	7	6	6	7	99	90	32	4	76	1	43	23	335	6.75	6	6.75	6.5
141	6	5	6	6	4	3	3	7	7	6	6	7	7	7	7	86	40	55	4	50	1	43	55	492	5.75	3.33333	6.5	7
142	7	7	7	7	7	5	4	7	7	7	7	5	2	3	5	29	62	28	3	85	1	70	16	358	7	5.33333	7	3.75
143	3	3	3	2	1	1	1	2	3	2	3	7	7	7	7	87	44	59	4	100	1	8	55	402	2.75	1	2.5	7
144	7	7	7	7	7	7	7	6	5	5	5	4	4	4	4	19	47	42	4	68	1	40	24	280	7	7	5.25	4
145	5	4	6	4	4	2	2	4	5	6	5	7	7	7	7	101	95	54	4	77	1	45	53	318	4.75	2.66667	5	7
146	6	6	6	7	7	7	5	7	6	6	7	6	6	6	6	29	6	48	3	74	1	38	48	358	6.25	6.33333	6.5	6
147	6	7	7	7	7	7	2	7	6	5	7	7	7	7	7	88	87	53	3	95	1	47	54	279	6.75	5.33333	6.25	7
148	7	7	7	7	7	7	7	7	7	7	7	7	7	7	7	87	101	53	2	101	1	42	53	397	7	7	7	7
149	7	6	7	5	5	5	1	7	7	7	7	7	7	7	7	82	100	46	6	101	1	20	46	318	6.25	3.66667	7	7
150	7	6	7	6	5	6	1	5	7	7	7	7	6	6	7	80	76	30	3	79	1	54	25	329	6.5	4	6.5	6.5
151	5	3	4	5	2	1	1	4	6	6	6	5	5	4	5	62	44	18	4	63	1	21	18	319	4.25	1.33333	5.5	4.75
152	6	7	7	6	7	7	6	7	6	7	6	5	5	6	6	82	86	23	4	81	1	26	24	391	6.5	6.66667	6.5	5.5
153	7	7	7	7	7	7	1	7	7	7	7	7	7	7	7	1	44	35	3	97	1	53	28	390	7	5	7	7
154	4	4	4	4	1	1	4	4	4	6	6	7	4	4	6	88	93	29	5	80	1	53	12	385	4	2	5	5.25
155	6	6	6	6	6	6	2	6	6	6	6	7	7	7	7	31	43	68	6	90	1	71	2	425	6	4.66667	6	7
156	4	4	5	5	6	7	6	3	2	4	3	7	7	7	7	55	22	29	5	77	1	30	27	290	4.5	6.33333	3	7
157	4	2	3	4	1	1	1	5	6	3	5	7	5	7	7	78	47	32	4	36	1	38	32	491	3.25	1	4.75	6.5
158	4	4	6	4	4	6	6	6	7	5	6	6	7	7	6	29	69	68	4	80	1	53	1	626	4.5	5.33333	6	6.5
159	5	5	5	5	7	7	7	5	5	6	5	4	2	3	3	45	65	33	2	82	1	48	33	362	5	7	5.25	3
160	5	4	3	4	1	6	1	3	5	4	5	6	4	5	5	44	22	21	4	71	1	38	1	378	4	2.66667	4.25	5
161	6	7	7	6	7	7	5	5	5	4	7	5	3	4	6	67	101	27	5	97	1	55	27	236	6.5	6.33333	5.25	4.5
162	7	7	7	7	7	7	5	7	7	7	7	7	7	7	7	74	97	47	6	80	1	59	18	288	7	6.33333	7	7
163	4	4	5	4	1	2	2	5	7	7	5	7	6	6	7	68	73	42	3	54	1	51	27	219	4.25	1.66667	6	6.5
164	6	6	7	7	7	7	4	6	5	6	4	6	4	5	7	27	32	30	4	91	1	67	30	351	6.5	6	5.25	5.5
165	6	6	6	6	6	6	6	6	4	5	6	4	4	4	5	47	57	72	3	52	1	73	27	409	6	6	5.25	4.25
166	7	7	7	4	4	4	2	7	7	5	7	6	3	4	4	72	101	27	3	56	1	14	27	221	6.25	3.33333	6.5	4.25
167	5	5	4	4	1	4	3	3	3	4	2	6	5	5	6	53	54	29	3	36	1	58	29	432	4.5	2.66667	3	5.5
168	7	7	7	7	5	5	3	5	7	6	6	7	7	7	7	31	31	28	3	90	1	46	NA	302	7	4.33333	6	7
169	6	6	6	6	6	6	6	6	6	6	6	6	6	6	6	63	62	47	5	79	1	40	27	252	6	6	6	6
170	5	5	5	5	5	4	2	6	7	5	6	7	7	7	7	85	68	57	4	88	1	50	52	556	5	3.66667	6	7
171	3	2	2	3	6	2	6	5	6	4	7	6	6	6	6	39	18	NA	3	76	1	46	28	522	2.5	4.66667	5.5	6
172	3	2	3	2	4	2	6	5	6	4	6	6	5	6	6	101	78	28	3	73	1	46	28	249	2.5	4	5.25	5.75
173	1	1	1	1	1	1	1	1	1	1	1	7	7	2	7	25	57	19	4	86	1	25	15	247	1	1	1	5.75
174	6	6	6	6	7	7	2	7	6	6	5	6	6	2	6	101	101	28	3	99	1	83	28	224	6	5.33333	6	5
175	4	6	6	6	4	7	1	3	6	1	6	4	4	4	4	78	41	28	4	82	1	30	28	449	5.5	4	4	4
176	7	7	7	7	7	7	1	7	7	7	7	7	7	7	7	101	101	29	4	84	1	31	29	418	7	5	7	7
177	6	6	6	6	5	7	7	6	6	6	6	7	6	6	7	88	101	29	5	95	1	54	26	434	6	6.33333	6	6.5
178	2	2	1	1	3	4	3	2	3	2	3	2	2	2	4	30	11	28	3	33	1	5	28	251	1.5	3.33333	2.5	2.5
179	5	5	5	5	4	4	6	6	6	6	6	5	5	5	5	78	75	82	4	81	1	66	27	351	5	4.66667	6	5
180	4	2	3	2	1	1	7	2	4	5	5	7	5	6	7	71	23	23	4	83	1	39	2	295	2.75	3	4	6.25
181	7	7	7	7	7	7	7	7	7	4	6	7	6	6	7	94	98	63	2	86	1	6	63	723	7	7	6	6.5
182	4	2	4	4	1	1	1	5	7	6	5	7	7	7	7	99	87	20	4	76	1	25	2	1652	3.5	1	5.75	7
183	7	7	7	7	7	1	4	7	7	7	7	7	7	7	7	78	93	75	3	74	1	50	67	474	7	4	7	7
184	7	7	7	7	7	7	7	7	5	5	5	7	6	7	7	96	101	35	5	86	1	51	36	1222	7	7	5.5	6.75
185	4	4	3	5	3	6	7	4	6	4	5	4	4	4	4	44	58	21	4	89	1	41	21	461	4	5.33333	4.75	4
186	6	6	7	7	2	4	1	7	7	7	7	7	7	7	7	85	86	66	5	86	1	31	57	2207	6.5	2.33333	7	7
187	4	4	4	4	2	2	4	4	5	5	5	7	4	6	6	66	70	22	4	90	1	40	3	407	4	2.66667	4.75	5.75
188	5	5	6	5	6	4	6	1	7	7	3	2	3	3	4	40	61	24	2	101	1	50	2	590	5.25	5.33333	4.5	3
189	4	4	4	4	4	4	4	4	4	4	4	4	4	4	4	80	81	18	4	58	1	51	18	214	4	4	4	4
190	5	5	6	6	6	6	4	4	5	6	6	7	6	7	7	101	96	32	3	76	1	56	27	288	5.5	5.33333	5.25	6.75
191	7	7	7	7	5	6	5	5	7	7	6	7	6	7	7	90	89	58	2	72	1	57	58	420	7	5.33333	6.25	6.75
192	6	6	6	6	3	3	3	6	7	4	5	6	6	6	6	80	82	22	4	73	1	35	22	582	6	3	5.5	6
193	7	7	7	7	7	7	5	7	7	7	7	7	7	7	7	82	86	71	3	93	1	33	34	1331	7	6.33333	7	7
194	3	2	2	3	3	2	1	2	7	7	7	5	5	5	5	64	22	40	6	52	1	22	1	834	2.5	2	5.75	5
195	7	7	7	7	7	7	7	5	7	4	7	4	4	4	4	81	91	22	5	37	1	67	NA	356	7	7	5.75	4
196	5	6	6	6	6	6	6	4	6	6	6	6	6	6	6	55	68	NA	4	92	1	47	28	679	5.75	6	5.5	6
197	5	3	3	1	1	1	7	1	2	2	3	6	5	6	6	94	76	25	5	98	1	46	5	367	3	3	2	5.75
198	7	7	6	6	4	6	6	7	6	7	6	7	7	7	7	91	86	58	2	81	1	51	58	1873	6.5	5.33333	6.5	7
199	7	5	6	7	6	6	4	6	6	7	6	5	5	6	5	70	79	30	5	94	1	49	30	1415	6.25	5.33333	6.25	5.25
200	7	7	7	7	5	7	3	6	6	6	6	6	5	6	6	84	101	33	5	77	1	61	33	885	7	5	6	5.75
201	7	7	7	7	7	7	7	7	7	7	7	6	6	6	6	69	85	63	2	101	1	19	63	644	7	7	7	6
202	5	4	6	6	3	7	2	5	5	5	6	4	4	4	6	43	61	21	4	28	1	17	22	425	5.25	4	5.25	4.5
203	6	6	5	5	2	2	2	6	6	6	4	6	6	6	6	79	44	21	4	54	1	12	0	344	5.5	2	5.5	6
204	7	6	7	7	7	7	6	7	7	7	7	7	7	7	7	84	83	62	3	91	1	1	22	1147	6.75	6.66667	7	7
205	7	6	7	7	6	6	5	7	7	6	7	7	6	7	7	84	85	45	3	62	1	54	46	778	6.75	5.66667	6.75	6.75
206	6	7	7	6	7	6	6	6	6	7	7	7	6	6	7	78	84	39	5	71	1	25	39	309	6.5	6.33333	6.5	6.5
207	7	7	7	7	2	3	1	3	6	7	7	7	7	7	7	85	87	28	5	83	1	11	28	284	7	2	5.75	7
208	6	5	5	5	3	5	2	6	6	5	5	7	6	6	6	52	60	23	5	91	1	48	23	488	5.25	3.33333	5.5	6.25
209	4	2	2	2	1	1	6	1	5	4	7	5	2	2	4	67	39	19	5	74	1	1	15	364	2.5	2.66667	4.25	3.25
210	7	4	6	6	2	2	2	4	4	7	4	7	7	7	7	79	77	45	5	71	1	49	22	302	5.75	2	4.75	7
211	5	6	7	6	7	7	5	4	6	6	5	4	2	3	5	64	87	19	5	83	1	17	19	921	6	6.33333	5.25	3.5
212	6	6	6	6	6	6	4	5	6	5	5	6	4	5	6	83	101	41	3	91	1	33	42	516	6	5.33333	5.25	5.25
213	7	6	7	7	4	5	3	6	7	6	7	5	5	5	5	84	86	34	5	63	1	45	35	597	6.75	4	6.5	5
214	7	7	7	7	7	7	4	7	7	7	7	7	7	7	7	86	86	55	2	100	1	74	55	563	7	6	7	7
215	4	3	2	2	1	7	2	2	6	5	6	5	5	5	5	56	12	22	4	69	1	41	0	524	2.75	3.33333	4.75	5
216	7	5	6	5	1	4	1	4	5	6	5	7	7	7	7	101	98	60	5	75	1	30	60	1198	5.75	2	5	7
217	3	2	1	1	1	1	1	5	5	7	5	6	6	6	7	71	49	21	4	67	1	30	2	316	1.75	1	5.5	6.25
218	7	7	6	6	7	7	7	6	7	7	6	5	5	5	5	85	90	33	3	77	1	53	34	263	6.5	7	6.5	5
219	6	6	6	6	6	7	7	6	7	7	7	5	5	4	5	48	77	29	5	68	1	11	29	1815	6	6.66667	6.75	4.75
220	5	1	4	4	2	1	2	5	6	4	4	6	6	6	6	80	47	21	4	78	1	3	0	738	3.5	1.66667	4.75	6
221	7	7	7	7	7	7	5	7	7	6	7	5	5	5	5	77	86	51	2	85	1	85	51	323	7	6.33333	6.75	5
222	6	6	6	6	6	4	4	5	6	7	6	5	5	5	5	71	79	20	4	64	1	1	21	327	6	4.66667	6	5
223	4	5	4	5	2	1	1	5	7	6	7	7	7	6	7	99	76	30	5	90	1	31	30	1696	4.5	1.33333	6.25	6.75
224	6	7	7	6	2	2	3	5	6	5	6	6	4	5	5	53	74	26	5	92	1	38	26	889	6.5	2.33333	5.5	5
225	6	5	4	5	6	4	5	7	7	7	7	4	4	4	4	58	60	39	5	59	1	51	2	1269	5	5	7	4
226	4	3	5	4	4	4	2	5	5	4	6	6	5	5	6	62	60	19	4	69	1	22	0	369	4	3.33333	5	5.5
227	6	4	4	4	3	3	3	5	6	6	5	6	6	6	7	87	71	23	5	89	1	34	23	206	4.5	3	5.5	6.25
228	5	5	5	5	5	5	3	5	5	6	6	3	3	5	5	65	78	22	4	79	1	11	22	240	5	4.33333	5.5	4
229	5	5	5	5	7	7	4	7	6	5	7	5	5	5	5	65	73	40	3	73	1	98	40	325	5	6	6.25	5
230	7	7	7	7	7	7	5	6	7	7	7	7	7	7	7	89	88	53	5	97	1	14	51	340	7	6.33333	6.75	7
231	3	2	4	3	3	6	5	3	5	7	3	6	5	6	6	71	22	20	4	84	1	22	2	373	3	4.66667	4.5	5.75
232	6	7	7	6	5	4	2	6	7	7	7	7	7	7	7	101	101	54	3	91	1	43	54	1835	6.5	3.66667	6.75	7
233	7	5	7	5	3	3	2	5	7	7	5	7	5	6	7	78	65	38	5	97	1	12	38	1388	6	2.66667	6	6.25
234	7	7	7	7	2	6	1	4	7	4	7	6	6	6	6	88	100	21	5	71	1	43	21	1058	7	3	5.5	6
235	6	6	6	5	4	4	1	4	3	6	7	6	6	6	6	85	84	32	5	81	1	50	32	541	5.75	3	5	6
236	4	1	4	3	1	1	1	4	4	4	3	5	4	4	6	66	31	19	4	57	1	45	19	2065	3	1	3.75	4.75
237	7	7	7	7	7	4	4	7	5	7	7	7	7	7	7	89	86	63	3	101	1	51	63	898	7	5	6.5	7
238	7	6	7	6	3	6	4	6	6	7	6	7	6	6	7	44	44	53	5	83	1	1	14	404	6.5	4.33333	6.25	6.5
239	5	3	4	5	1	2	1	3	7	5	5	6	7	6	5	83	21	27	5	66	1	21	8	340	4.25	1.33333	5	6
240	7	5	4	4	5	6	1	5	7	7	3	5	5	5	7	101	101	19	3	58	1	48	8	513	5	4	5.5	5.5
241	6	6	6	6	2	3	2	6	7	7	5	5	4	5	6	59	69	27	5	75	1	52	9	423	6	2.33333	6.25	5
242	6	6	7	6	6	7	6	5	7	6	7	5	5	5	5	73	88	37	4	89	1	46	35	417	6.25	6.33333	6.25	5
243	5	5	4	5	5	3	2	4	6	5	5	7	6	7	7	82	62	27	4	81	1	35	16	1609	4.75	3.33333	5	6.75
244	6	7	6	6	6	6	6	4	7	6	6	6	6	6	6	71	84	24	5	79	1	49	24	792	6.25	6	5.75	6
245	7	6	6	7	7	7	6	6	7	7	7	7	7	7	7	73	90	54	3	101	1	67	54	504	6.5	6.66667	6.75	7
246	7	7	7	7	7	1	3	3	7	7	7	6	6	6	6	81	84	34	4	82	1	53	34	699	7	3.66667	6	6
247	5	3	3	4	1	1	1	4	5	7	5	6	6	6	6	85	32	20	4	61	1	34	1	353	3.75	1	5.25	6
248	6	5	5	5	2	2	2	5	5	6	6	6	7	7	7	87	54	24	5	64	1	47	21	1589	5.25	2	5.5	6.75
249	3	3	3	5	1	1	2	1	3	5	6	4	4	4	4	56	39	35	5	35	1	50	2	914	3.5	1.33333	3.75	4
250	7	7	7	5	7	7	5	7	7	7	7	6	5	6	6	63	75	27	5	92	1	89	27	218	6.5	6.33333	7	5.75
251	7	4	5	7	1	5	3	5	6	6	3	7	4	5	7	56	55	26	5	88	1	63	7	427	5.75	3	5	5.75
252	7	7	7	7	4	2	2	6	4	7	7	3	5	6	4	94	97	45	4	70	1	1	28	532	7	2.66667	6	4.5
253	6	6	6	6	6	2	6	5	6	5	4	4	4	5	5	67	69	23	5	55	1	60	24	1835	6	4.66667	5	4.5
254	7	4	7	7	1	4	6	5	7	5	7	7	7	7	7	101	101	22	4	101	1	15	23	287	6.25	3.66667	6	7
255	7	5	7	7	6	7	4	6	7	7	7	7	7	7	7	86	99	68	5	86	1	7	41	338	6.5	5.66667	6.75	7
256	7	7	7	7	7	7	7	6	7	7	6	6	6	6	7	86	92	56	3	88	1	37	56	1657	7	7	6.5	6.25
257	7	7	7	7	6	7	7	6	7	5	7	7	7	6	7	90	100	27	5	79	1	17	28	1171	7	6.66667	6.25	6.75
258	6	5	5	5	1	1	1	3	5	7	6	5	5	5	5	44	53	26	5	33	1	52	6	1495	5.25	1	5.25	5
259	7	6	7	6	7	6	4	5	7	6	7	5	5	5	6	73	71	61	3	91	1	NA	61	529	6.5	5.66667	6.25	5.25
260	6	1	3	4	1	2	2	4	6	6	5	7	7	7	7	82	49	22	4	64	1	51	2	380	3.5	1.66667	5.25	7
261	5	2	3	5	7	1	4	3	6	6	5	6	6	6	6	71	29	25	5	77	1	11	0	988	3.75	4	5	6
262	6	1	3	1	4	1	1	3	7	6	7	7	5	5	5	64	7	20	5	80	1	24	1	464	2.75	2	5.75	5.5
263	7	7	7	7	7	7	1	7	7	7	7	7	7	7	7	101	101	59	2	95	1	NA	60	1083	7	5	7	7
264	7	5	6	6	1	3	1	6	6	5	6	5	5	5	7	70	83	19	3	52	1	53	19	297	6	1.66667	5.75	5.5
265	7	7	7	7	5	6	6	6	6	7	6	7	6	6	7	98	100	30	5	92	1	35	30	311	7	5.66667	6.25	6.5
266	5	6	5	5	5	5	5	6	5	3	7	6	7	7	7	101	63	49	5	97	1	27	22	316	5.25	5	5.25	6.75
267	7	7	7	7	7	7	2	5	6	7	6	5	5	6	6	84	85	30	5	90	1	24	30	696	7	5.33333	6	5.5
268	7	7	7	7	7	7	1	6	7	7	7	5	5	5	5	41	100	23	5	36	1	54	5	1216	7	5	6.75	5
269	7	7	7	7	1	1	1	7	6	5	4	6	4	5	7	57	74	39	5	91	1	43	39	294	7	1	5.5	5.5
270	6	7	7	6	5	6	5	7	7	5	6	6	6	6	6	76	87	29	5	64	1	19	30	847	6.5	5.33333	6.25	6
271	4	3	3	4	2	2	1	4	7	5	6	6	6	6	7	101	45	26	5	26	1	18	5	506	3.5	1.66667	5.5	6.25
272	7	7	7	7	7	7	7	7	7	7	7	7	5	6	6	86	91	32	4	83	1	25	33	1634	7	7	7	6
273	5	3	5	3	2	4	1	4	6	7	7	5	7	5	6	82	62	25	5	74	1	43	5	877	4	2.33333	6	5.75
274	6	6	7	6	6	6	5	5	6	4	6	6	6	6	6	73	88	26	5	68	1	51	26	272	6.25	5.66667	5.25	6
275	7	7	7	7	7	7	6	7	7	7	7	6	6	6	6	85	87	25	5	80	1	15	25	237	7	6.66667	7	6
276	7	7	7	7	7	7	7	7	7	7	7	7	7	7	7	101	101	55	4	91	1	49	56	1935	7	7	7	7
277	6	5	5	6	6	7	7	5	6	6	5	4	4	4	4	57	88	25	3	45	1	49	25	706	5.5	6.66667	5.5	4
278	6	7	6	7	7	7	7	5	6	5	7	5	5	5	5	78	81	27	3	35	1	15	27	477	6.5	7	5.75	5
279	7	5	7	7	5	4	2	7	7	7	7	7	7	7	7	101	101	43	4	72	1	27	20	467	6.5	3.66667	7	7
280	7	4	5	7	7	7	4	7	7	7	7	7	5	5	6	65	76	45	4	68	1	5	18	2071	5.75	6	7	5.75
281	6	5	6	5	3	5	1	4	6	4	7	7	7	7	7	76	50	56	3	101	1	53	20	1342	5.5	3	5.25	7
282	7	6	6	7	7	7	4	4	7	7	5	4	4	4	4	51	101	21	4	64	1	52	22	1041	6.5	6	5.75	4
283	6	6	6	4	7	7	7	4	4	4	4	6	4	4	4	44	76	26	5	66	1	30	27	873	5.5	7	4	4.5
284	4	1	3	4	1	1	1	2	4	4	6	5	5	5	5	61	45	22	4	31	1	1	2	1318	3	1	4	5
285	5	3	4	5	5	4	3	4	5	3	4	4	4	4	4	44	50	31	2	76	1	25	31	395	4.25	4	4	4
286	6	2	1	3	1	7	4	3	6	6	1	7	6	6	6	69	5	18	4	82	1	44	0	364	3	4	4	6.25
287	6	4	5	5	5	2	2	6	6	7	6	6	5	5	5	24	36	27	5	60	1	47	5	316	5	3	6.25	5.25
288	4	4	4	4	1	1	1	5	4	5	4	5	5	5	5	66	50	66	5	76	1	50	38	664	4	1	4.5	5
289	3	1	2	2	1	1	7	4	7	7	7	7	7	7	7	69	21	28	4	92	1	25	0	349	2	3	6.25	7
290	5	2	2	3	1	1	1	3	6	6	4	5	5	5	6	65	33	25	5	97	1	18	3	1102	3	1	4.75	5.25
291	6	6	6	6	7	5	4	5	6	6	6	7	6	7	7	87	88	42	5	77	1	75	21	688	6	5.33333	5.75	6.75
292	3	4	5	5	2	1	1	5	6	5	6	7	5	7	7	86	63	35	6	91	1	49	4	979	4.25	1.33333	5.5	6.5
293	7	7	7	7	6	6	6	6	7	7	7	7	7	7	7	86	87	52	5	101	1	1	27	341	7	6	6.75	7
294	7	4	6	6	3	4	2	6	4	7	5	5	4	3	5	62	74	25	2	101	1	50	25	463	5.75	3	5.5	4.25
295	6	5	7	5	2	2	4	6	4	7	5	7	6	6	7	61	78	36	5	78	1	34	36	355	5.75	2.66667	5.5	6.5
296	7	7	7	7	7	7	7	7	7	7	7	7	7	7	7	101	101	55	5	101	1	37	55	1030	7	7	7	7
297	7	7	7	7	7	7	3	7	7	5	6	7	7	7	7	97	97	57	3	63	1	25	57	405	7	5.66667	6.25	7
298	6	4	5	6	1	1	1	7	7	5	5	7	7	7	7	85	91	24	5	84	1	16	4	444	5.25	1	6	7
299	7	7	7	7	7	7	7	7	4	7	7	7	7	7	7	81	90	67	2	88	1	48	67	972	7	7	6.25	7
300	6	6	5	5	3	5	4	6	6	6	6	5	5	5	5	101	101	50	3	46	1	49	NA	334	5.5	4	6	5
301	7	7	7	7	1	7	3	7	7	7	7	7	7	7	7	99	101	50	5	86	1	52	50	1272	7	3.66667	7	7
302	7	7	7	7	3	1	3	6	6	7	7	6	6	7	6	68	87	21	4	56	1	42	21	286	7	2.33333	6.5	6.25
303	5	3	5	5	4	4	3	5	5	5	6	5	5	5	5	73	72	19	5	79	1	20	0	2141	4.5	3.66667	5.25	5
304	6	5	7	4	7	6	2	7	7	6	7	5	4	5	6	82	87	50	5	91	1	16	27	1897	5.5	5	6.75	5
305	5	3	6	6	4	4	4	4	5	4	4	4	4	7	5	80	79	58	5	59	1	52	58	1244	5	4	4.25	5
306	5	6	6	6	3	5	3	5	6	6	6	6	5	6	5	74	59	25	5	77	1	78	4	454	5.75	3.66667	5.75	5.5
307	7	6	7	7	5	6	3	7	5	7	6	6	6	5	7	47	87	20	5	6	1	45	20	1856	6.75	4.66667	6.25	6
308	7	7	7	7	7	7	5	6	7	7	7	6	6	6	6	74	88	40	5	80	1	38	40	1263	7	6.33333	6.75	6
309	5	4	4	5	1	1	7	7	7	6	7	4	7	7	7	88	34	66	5	81	1	99	21	408	4.5	3	6.75	6.25
310	5	5	7	6	4	6	4	6	2	4	5	5	3	4	4	58	82	79	3	81	1	81	68	1716	5.75	4.66667	4.25	4
311	5	4	5	4	2	2	2	5	5	5	5	7	7	7	7	78	67	22	4	9	1	43	2	345	4.5	2	5	7
312	2	1	1	3	1	1	2	6	4	1	5	6	5	4	6	62	35	20	4	66	1	30	0	291	1.75	1.33333	4	5.25
313	5	2	2	2	2	2	2	4	7	5	5	7	6	6	7	83	45	20	3	94	1	27	2	1583	2.75	2	5.25	6.5
314	5	5	6	5	4	4	4	4	6	5	5	6	6	6	6	80	82	21	5	81	1	52	18	639	5.25	4	5	6
315	7	7	7	6	6	6	2	4	6	6	7	5	5	3	4	74	88	19	4	21	1	17	19	293	6.75	4.66667	5.75	4.25
316	2	1	1	1	1	1	7	2	4	6	4	7	5	5	7	68	6	20	4	101	1	25	0	535	1.25	3	4	6
317	7	7	7	7	7	7	7	7	7	7	7	7	7	7	7	78	75	58	5	94	1	5	3	1451	7	7	7	7
318	1	1	1	1	1	1	1	1	1	1	1	7	6	6	7	84	1	21	4	47	1	48	2	840	1	1	1	6.5
319	7	7	7	7	3	3	3	5	6	7	7	7	4	5	7	51	80	20	5	84	1	33	2	507	7	3	6.25	5.75
320	4	5	4	6	3	2	1	4	7	6	7	7	7	7	7	87	48	21	4	85	1	41	21	207	4.75	2	6	7
321	5	3	4	4	1	1	1	2	6	7	6	6	5	4	4	60	46	22	4	63	1	48	2	2335	4	1	5.25	4.75
322	1	2	2	1	1	1	1	2	2	2	2	4	2	3	4	56	16	21	4	65	1	22	0	675	1.5	1	2	3.25
323	1	1	1	1	1	1	1	1	1	1	1	7	4	7	4	87	6	52	4	100	1	50	28	334	1	1	1	5.5
324	5	6	6	6	3	6	4	6	7	6	7	6	4	4	6	70	85	18	5	90	1	28	18	839	5.75	4.33333	6.5	5
325	4	3	5	3	1	1	4	3	6	6	6	4	4	4	5	56	59	21	4	52	1	45	1	432	3.75	2	5.25	4.25
326	2	2	2	2	1	1	6	4	3	4	4	7	7	6	7	77	1	20	5	79	1	46	0	383	2	2.66667	3.75	6.75
327	1	1	1	1	1	1	3	3	1	3	2	4	3	4	5	51	24	19	4	69	1	39	3	333	1	1.66667	2.25	4
328	6	5	5	5	5	6	6	5	6	6	3	6	5	3	5	72	63	23	5	74	1	32	23	498	5.25	5.66667	5	4.75
329	5	4	3	2	2	1	2	4	5	4	3	5	5	4	5	58	42	19	5	72	1	34	0	424	3.5	1.66667	4	4.75
330	2	1	4	2	4	1	1	2	6	5	4	4	4	4	4	67	46	23	5	49	1	14	2	533	2.25	2	4.25	4
331	1	1	1	1	1	1	7	1	3	1	4	7	7	7	7	99	86	20	5	56	1	36	0	430	1	3	2.25	7
332	5	5	5	5	2	4	4	4	6	6	6	6	6	6	6	75	59	36	5	82	1	51	31	248	5	3.33333	5.5	6
333	5	5	7	5	1	4	1	7	6	7	6	7	7	7	7	54	81	74	3	94	1	55	65	435	5.5	2	6.5	7
334	7	7	7	7	7	7	2	7	7	6	7	7	6	6	6	84	86	29	5	81	1	15	29	943	7	5.33333	6.75	6.25
335	6	4	6	5	6	3	5	6	5	5	6	6	6	7	7	63	98	50	5	101	1	50	11	323	5.25	4.66667	5.5	6.5
336	4	4	4	3	3	2	5	6	6	5	7	6	6	7	7	84	76	26	4	99	1	53	26	341	3.75	3.33333	6	6.5
337	6	2	5	6	2	5	2	2	6	6	6	6	6	6	6	88	72	18	5	74	1	32	0	392	4.75	3	5	6
338	7	7	7	7	7	7	7	7	7	7	7	7	7	7	7	73	87	78	3	1	1	1	78	1006	7	7	7	7
339	6	5	7	6	3	3	1	4	4	4	5	7	4	6	6	71	86	20	4	96	1	37	20	369	6	2.33333	4.25	5.75
340	2	1	1	1	1	1	1	6	3	5	4	7	7	7	7	83	12	19	4	92	1	33	0	544	1.25	1	4.5	7
341	2	2	4	2	1	1	1	2	5	5	5	6	6	6	6	56	29	25	4	91	1	17	0	1618	2.5	1	4.25	6
342	5	4	3	4	1	2	1	4	5	5	2	7	7	7	7	77	31	21	4	79	1	29	2	971	4	1.33333	4	7
343	2	2	2	3	1	2	1	4	6	4	6	5	5	5	5	44	44	18	4	62	1	10	0	476	2.25	1.33333	5	5
344	6	6	6	6	5	6	5	6	7	6	6	6	6	6	6	85	86	36	4	69	1	21	21	587	6	5.33333	6.25	6
345	6	5	6	6	7	7	7	5	5	7	6	7	6	6	7	56	86	71	5	99	1	50	42	639	5.75	7	5.75	6.5
346	6	7	6	6	7	7	3	7	6	6	6	6	6	6	6	78	86	24	4	78	1	49	24	568	6.25	5.66667	6.25	6
347	5	1	1	1	2	2	3	1	7	1	4	7	6	5	7	78	18	21	4	49	1	9	1	496	2	2.33333	3.25	6.25
348	5	2	3	4	3	2	1	6	7	6	7	7	5	5	7	70	33	20	4	63	1	44	0	329	3.5	2	6.5	6
349	4	1	1	1	1	1	6	1	6	4	5	7	7	6	7	99	1	24	4	71	1	11	4	1875	1.75	2.66667	4	6.75
350	4	1	1	2	4	3	2	3	4	4	2	4	3	3	5	58	21	19	4	67	1	3	0	958	2	3	3.25	3.75
351	6	6	6	5	6	6	6	7	7	7	6	6	5	6	6	75	74	53	5	90	1	21	28	766	5.75	6	6.75	5.75
352	4	1	5	5	3	1	1	4	5	6	5	7	5	6	7	84	76	18	4	90	1	11	19	421	3.75	1.66667	5	6.25
353	6	6	6	6	3	1	2	4	6	5	6	6	6	6	6	80	68	33	4	66	1	46	34	208	6	2	5.25	6
354	5	5	5	5	2	6	1	5	6	5	6	7	6	6	7	80	70	21	4	91	1	50	0	345	5	3	5.5	6.5
355	7	4	7	6	5	4	4	4	7	7	7	7	6	7	7	80	55	23	5	29	1	31	3	1606	6	4.33333	6.25	6.75
356	6	6	5	5	4	2	4	5	7	6	7	7	7	7	7	100	78	21	4	73	1	19	21	1864	5.5	3.33333	6.25	7
357	4	2	1	1	1	1	1	1	4	4	4	4	3	3	3	67	81	23	4	64	1	31	7	256	2	1	3.25	3.25
358	6	5	6	6	6	5	2	2	5	4	5	5	5	5	5	83	83	20	4	71	1	17	20	232	5.75	4.33333	4	5
359	7	7	7	7	6	7	5	5	7	7	7	5	5	5	5	59	101	23	5	66	1	51	23	409	7	6	6.5	5
360	4	3	3	3	1	1	1	3	5	7	5	5	3	4	5	62	68	25	4	86	1	39	1	380	3.25	1	5	4.25
361	7	6	6	6	5	6	6	6	7	7	6	7	6	7	7	83	73	20	4	97	1	42	21	248	6.25	5.66667	6.5	6.75
362	6	6	6	5	6	7	4	4	7	6	6	6	4	4	6	64	70	20	4	77	1	1	20	244	5.75	5.66667	5.75	5
363	4	2	4	4	1	1	1	3	6	5	5	4	5	4	4	75	56	20	4	83	1	47	20	260	3.5	1	4.75	4.25
364	5	4	5	4	2	2	4	4	5	6	4	5	6	5	6	69	58	24	4	70	1	48	5	330	4.5	2.66667	4.75	5.5
365	5	3	3	6	3	4	2	6	7	7	6	7	5	6	7	75	59	48	5	100	1	32	20	345	4.25	3	6.5	6.25
366	7	7	7	7	7	7	4	2	7	6	7	5	5	5	5	78	100	27	3	85	1	56	27	462	7	6	5.5	5
367	7	7	7	7	7	7	7	7	7	7	7	7	7	7	7	78	78	68	2	101	1	69	69	364	7	7	7	7
368	6	3	4	4	4	1	7	2	5	5	6	6	6	6	6	84	42	19	4	73	1	35	0	430	4.25	4	4.5	6
369	4	1	4	7	1	1	1	4	6	7	7	6	5	4	6	61	50	19	5	65	1	11	0	442	4	1	6	5.25
370	4	3	4	3	5	2	7	5	6	6	6	7	7	7	7	74	12	NA	4	101	1	49	NA	1710	3.5	4.66667	5.75	7
371	1	1	1	1	1	1	1	2	3	1	1	7	4	7	7	98	100	20	4	101	1	50	0	752	1	1	1.75	6.25
372	6	6	6	6	6	6	1	7	7	6	5	6	5	5	7	69	82	21	4	76	1	34	21	370	6	4.33333	6.25	5.75
373	3	4	5	5	4	6	1	5	5	6	5	6	5	6	6	101	90	20	4	64	1	51	20	562	4.25	3.66667	5.25	5.75
374	6	4	5	5	4	4	4	4	7	5	7	6	6	5	7	83	82	23	4	101	1	1	15	369	5	4	5.75	6
375	4	4	4	4	4	4	1	4	4	5	6	4	4	4	4	77	82	20	5	94	1	51	20	999	4	3	4.75	4
376	7	7	7	7	6	7	5	7	7	7	7	7	7	7	7	82	75	77	3	95	1	49	77	431	7	6	7	7
377	5	4	4	4	5	3	3	4	5	5	4	6	6	6	6	60	54	22	4	63	1	51	22	303	4.25	3.66667	4.5	6
378	2	1	1	1	1	1	3	1	4	4	6	6	6	6	6	72	18	20	4	50	1	28	0	283	1.25	1.66667	3.75	6
379	2	2	2	3	2	3	2	3	6	4	6	6	5	5	5	78	44	21	4	71	1	30	3	306	2.25	2.33333	4.75	5.25
380	4	4	2	4	1	4	2	4	3	6	2	7	6	5	7	72	72	21	5	85	1	52	1	279	3.5	2.33333	3.75	6.25
381	3	2	4	4	2	1	4	4	5	4	3	7	5	4	7	69	72	24	5	84	1	42	2	798	3.25	2.33333	4	5.75
382	6	6	6	4	1	4	5	4	2	4	2	7	7	7	7	74	76	21	4	69	1	8	NA	392	5.5	3.33333	3	7
383	6	2	3	4	2	7	1	1	5	4	5	6	5	6	6	79	75	20	4	94	1	19	0	430	3.75	3.33333	3.75	5.75
384	4	3	5	5	1	4	5	4	7	7	7	5	6	6	6	75	51	18	4	67	1	63	0	233	4.25	3.33333	6.25	5.75
385	2	1	1	1	1	1	1	1	3	3	3	7	7	7	7	89	1	28	5	44	1	27	1	260	1.25	1	2.5	7
386	6	5	6	5	5	5	5	6	6	6	7	7	7	7	7	84	84	48	5	73	1	25	15	1035	5.5	5	6.25	7
387	4	1	3	4	1	1	1	3	4	3	5	7	7	7	7	86	43	21	4	78	1	22	0	340	3	1	3.75	7
388	3	1	3	2	2	3	7	3	2	3	3	6	6	6	7	88	100	57	3	101	1	51	57	458	2.25	4	2.75	6.25
389	7	7	7	7	7	7	5	7	7	4	7	7	7	7	7	81	80	64	4	101	1	13	64	485	7	6.33333	6.25	7
390	7	6	7	4	3	1	4	6	6	7	2	5	5	6	5	80	100	19	4	78	1	50	19	349	6	2.66667	5.25	5.25
391	7	7	7	7	7	7	7	7	7	7	7	6	6	6	6	74	101	19	4	50	1	12	19	248	7	7	7	6
392	7	6	7	7	5	7	4	6	5	4	6	7	6	7	4	101	101	17	2	49	1	82	17	399	6.75	5.33333	5.25	6
393	3	1	1	1	1	1	4	2	3	1	2	7	4	4	6	56	9	20	4	72	1	47	0	1676	1.5	2	2	5.25
394	5	5	5	5	6	3	2	5	5	7	6	7	5	5	7	72	51	20	4	76	1	31	1	1706	5	3.66667	5.75	6
395	4	6	5	5	4	3	5	3	5	5	3	5	4	4	5	27	71	19	4	66	1	31	0	322	5	4	4	4.5
396	5	4	4	4	1	1	1	3	4	6	6	6	5	6	6	65	57	22	4	75	1	24	22	342	4.25	1	4.75	5.75
397	6	4	4	4	1	1	1	6	7	7	4	7	6	6	6	85	67	63	4	87	1	18	27	959	4.5	1	6	6.25
398	5	5	5	6	5	5	3	5	5	5	5	5	4	4	5	78	84	19	4	64	1	41	19	271	5.25	4.33333	5	4.5
399	6	5	5	5	3	2	2	4	6	6	4	7	7	7	7	81	76	NA	5	91	1	53	NA	2054	5.25	2.33333	5	7
400	6	6	6	6	4	5	3	7	7	6	7	6	6	6	6	86	94	23	4	92	1	17	23	1299	6	4	6.75	6
401	4	5	5	4	3	5	2	5	6	6	5	6	6	6	6	67	41	20	4	81	1	33	20	523	4.5	3.33333	5.5	6
402	5	5	6	6	7	7	4	6	5	4	6	3	3	3	5	57	50	63	2	60	1	47	63	507	5.5	6	5.25	3.5
403	4	3	3	2	4	3	5	6	6	5	6	5	6	6	5	73	8	19	5	71	1	51	19	374	3	4	5.75	5.5
404	6	4	4	6	1	1	1	6	7	6	6	4	4	4	4	66	76	21	4	50	1	18	2	224	5	1	6.25	4
405	7	4	6	5	4	5	2	6	7	7	6	7	7	7	7	88	62	22	4	101	1	1	22	631	5.5	3.66667	6.5	7
406	5	5	6	6	3	4	1	6	7	5	6	7	7	7	7	101	86	27	4	94	1	37	27	1292	5.5	2.66667	6	7
407	7	5	5	5	6	4	4	5	6	7	5	6	4	5	5	70	80	23	4	64	1	49	4	313	5.5	4.66667	5.75	5
408	1	1	2	3	1	1	1	1	2	2	3	6	5	5	6	80	10	33	5	101	1	46	1	865	1.75	1	2	5.5
409	7	7	7	6	6	6	5	6	7	7	7	6	6	7	6	101	100	32	5	78	1	13	21	531	6.75	5.66667	6.75	6.25
410	4	3	5	4	1	1	6	4	5	4	5	7	5	5	7	68	64	20	5	101	1	21	1	257	4	2.66667	4.5	6
411	6	6	4	7	3	3	6	5	4	7	5	7	7	7	7	83	64	22	5	85	1	16	1	353	5.75	4	5.25	7
412	6	5	5	6	5	5	7	6	7	6	7	7	7	6	6	65	75	20	4	60	1	46	20	374	5.5	5.66667	6.5	6.5
413	4	4	7	3	5	5	7	7	5	7	5	4	7	4	7	89	44	71	5	87	2	33	50	1190	4.5	5.66667	6	5.5
414	7	6	7	6	5	6	7	6	7	7	4	6	6	5	6	75	83	74	3	91	2	48	74	511	6.5	6	6	5.75
415	6	7	6	7	7	7	7	7	7	7	7	6	6	6	6	83	85	55	3	55	2	46	55	409	6.5	7	7	6
416	4	6	7	4	1	7	1	5	6	5	4	6	2	2	5	43	73	18	4	88	2	36	18	351	5.25	3	5	3.75
417	5	5	5	3	1	1	2	5	6	6	3	6	6	6	6	101	85	23	5	101	2	47	24	1343	4.5	1.33333	5	6
418	6	6	6	6	3	3	3	5	4	4	5	6	6	6	6	69	62	24	4	80	2	37	24	953	6	3	4.5	6
419	3	1	4	4	7	4	7	1	4	4	3	7	5	7	7	101	42	45	2	101	2	48	45	593	3	6	3	6.5
420	6	6	6	6	4	5	6	7	7	6	6	6	6	6	6	79	71	21	3	67	2	15	22	297	6	5	6.5	6
421	7	7	7	7	7	7	6	6	6	7	6	7	6	6	7	70	100	22	4	72	2	78	23	280	7	6.66667	6.25	6.5
422	5	7	6	5	4	7	4	7	7	7	7	7	7	7	7	94	89	56	3	101	2	1	56	271	5.75	5	7	7
423	4	6	4	5	7	6	7	4	5	4	4	5	4	4	4	71	67	29	2	43	2	57	NA	1217	4.75	6.66667	4.25	4.25
424	5	5	5	5	5	5	5	5	5	5	5	5	5	5	5	53	77	16	3	65	2	1	17	990	5	5	5	5
425	1	5	4	1	1	1	7	1	4	6	4	1	1	1	1	1	35	25	5	46	2	1	2	798	2.75	3	3.75	1
426	4	6	3	6	3	4	6	6	3	6	3	6	6	6	6	82	71	63	2	83	2	77	55	1840	4.75	4.33333	4.5	6
427	3	4	3	4	5	5	1	5	5	4	3	2	3	3	5	45	41	25	3	63	2	51	25	347	3.5	3.66667	4.25	3.25
428	6	5	5	6	5	4	4	7	5	5	5	6	6	6	6	57	59	43	3	50	2	66	22	530	5.5	4.33333	5.5	6
429	4	3	2	2	1	2	1	2	6	3	4	7	6	6	7	83	29	20	4	56	2	50	18	450	2.75	1.33333	3.75	6.5
430	6	5	6	6	1	2	2	5	5	6	5	7	6	7	7	100	83	24	4	92	2	44	20	698	5.75	1.66667	5.25	6.75
431	5	5	5	5	5	3	5	5	5	5	5	5	5	5	5	47	61	20	3	59	2	11	20	441	5	4.33333	5	5
432	7	7	7	7	7	4	7	7	7	7	7	7	7	7	7	88	89	43	5	101	2	31	44	256	7	6	7	7
433	6	6	7	7	6	5	3	7	7	7	6	7	7	7	7	100	101	30	4	71	2	12	30	260	6.5	4.66667	6.75	7
434	4	4	5	6	3	4	2	3	2	1	4	3	3	2	1	101	101	17	3	76	2	44	3	1462	4.75	3	2.5	2.25
435	1	4	5	4	3	2	3	5	3	4	2	5	5	5	5	101	99	76	6	80	2	31	42	807	3.5	2.66667	3.5	5
436	7	4	3	7	7	1	6	1	4	5	5	7	5	4	4	71	46	24	2	64	2	52	3	930	5.25	4.66667	3.75	5
437	4	4	4	4	2	3	2	5	6	5	5	4	4	4	6	67	51	28	5	53	2	46	28	299	4	2.33333	5.25	4.5
438	7	7	7	7	6	6	6	7	7	7	5	7	7	7	7	81	88	43	6	88	2	43	43	1093	7	6	6.5	7
439	5	5	5	5	3	5	5	6	5	7	7	5	5	5	5	66	88	45	4	66	2	52	18	1936	5	4.33333	6.25	5
440	7	7	7	6	7	7	1	7	6	7	7	7	7	6	7	101	99	19	5	101	2	101	3	805	6.75	5	6.75	6.75
441	6	6	6	7	7	1	2	6	5	6	6	7	7	7	7	86	87	46	3	94	2	8	46	757	6.25	3.33333	5.75	7
442	6	3	4	4	5	6	3	6	7	6	7	7	6	6	7	86	62	37	5	82	2	15	8	440	4.25	4.66667	6.5	6.5
443	4	4	5	5	4	3	2	5	5	5	5	6	5	5	6	68	70	43	4	71	2	61	12	619	4.5	3	5	5.5
444	5	6	6	5	5	3	2	6	5	7	7	6	5	5	6	59	75	19	4	60	2	50	20	811	5.5	3.33333	6.25	5.5
445	7	7	7	5	5	5	4	7	7	7	6	7	7	7	7	93	95	61	3	100	2	4	61	1372	6.5	4.66667	6.75	7
446	5	6	5	3	3	7	5	6	7	5	6	1	1	1	1	78	84	19	2	88	2	80	20	446	4.75	5	6	1
447	4	4	4	4	1	6	1	2	4	4	4	6	6	6	6	70	18	24	3	83	2	51	24	725	4	2.66667	3.5	6
448	1	1	1	1	1	1	1	3	4	3	7	7	7	7	7	101	46	36	3	101	2	52	21	1090	1	1	4.25	7
449	3	2	3	3	1	1	1	3	6	4	5	5	6	6	7	85	41	40	5	88	2	23	14	973	2.75	1	4.5	6
450	6	6	7	6	5	7	1	7	7	7	6	7	6	6	6	70	84	51	5	85	2	60	51	363	6.25	4.33333	6.75	6.25
451	7	2	6	5	1	1	3	7	7	5	7	7	6	6	7	74	84	21	4	77	2	16	21	306	5	1.66667	6.5	6.5
452	7	7	7	6	4	4	4	6	7	7	6	6	6	6	6	86	90	39	5	58	2	64	39	405	6.75	4	6.5	6
453	7	6	7	7	4	5	4	5	5	6	6	5	4	5	5	59	79	35	4	56	2	23	35	382	6.75	4.33333	5.5	4.75
454	7	7	6	6	5	5	1	7	6	7	6	7	7	7	7	93	101	50	5	95	2	34	50	298	6.5	3.66667	6.5	7
455	6	6	6	5	4	4	2	5	6	7	6	7	4	5	5	85	91	21	4	71	2	35	21	261	5.75	3.33333	6	5.25
456	6	5	5	5	6	5	6	6	3	5	5	7	7	6	7	5	4	27	3	77	2	31	28	468	5.25	5.66667	4.75	6.75
457	6	6	6	6	5	2	2	3	5	6	4	5	5	5	5	54	76	21	4	94	2	33	21	224	6	3	4.5	5
458	6	6	6	6	5	2	2	6	6	6	5	6	6	6	6	82	75	74	5	81	2	27	7	223	6	3	5.75	6
459	5	6	6	5	6	6	2	5	7	6	6	7	6	7	7	101	81	31	5	101	2	1	32	254	5.5	4.66667	6	6.75
460	5	5	6	4	6	7	2	6	3	6	6	7	7	7	7	95	101	56	5	100	2	34	57	466	5	5	5.25	7
461	6	6	6	5	4	7	4	5	6	6	6	7	7	7	7	56	46	26	5	80	2	12	26	482	5.75	5	5.75	7
462	3	2	3	4	5	4	2	5	4	5	5	6	4	5	6	49	49	46	5	50	2	44	15	346	3	3.66667	4.75	5.25
463	6	5	6	7	7	7	2	6	6	5	5	6	6	5	5	48	62	37	3	66	2	38	35	828	6	5.33333	5.5	5.5
464	3	2	2	2	2	3	2	5	6	2	5	6	6	6	6	80	9	21	4	86	2	18	22	257	2.25	2.33333	4.5	6
465	6	7	7	6	6	6	5	6	6	7	6	4	4	5	5	35	63	55	3	61	2	20	55	405	6.5	5.66667	6.25	4.5
466	2	2	1	3	6	1	5	2	2	2	2	5	4	4	6	34	12	31	5	79	2	20	29	274	2	4	2	4.75
467	7	7	7	7	6	6	5	6	6	7	6	6	6	6	6	101	101	51	5	92	2	60	51	206	7	5.66667	6.25	6
468	7	5	6	6	5	6	5	5	6	7	6	7	7	7	7	101	97	58	3	93	2	49	10	459	6	5.33333	6	7
469	6	6	6	6	5	6	5	6	6	7	6	4	3	4	5	101	98	27	4	80	2	68	28	146	6	5.33333	6.25	4
470	7	7	7	7	5	5	1	7	7	7	7	5	5	5	5	26	35	22	5	50	2	55	22	243	7	3.66667	7	5
471	1	5	2	2	1	1	1	4	5	5	6	1	1	1	1	56	62	21	3	101	2	33	5	369	2.5	1	5	1
472	6	6	7	5	6	6	6	6	7	7	6	7	6	7	6	84	85	59	3	98	2	66	39	986	6	6	6.5	6.5
473	4	4	4	4	1	4	4	4	4	6	4	7	7	7	7	89	55	24	4	68	2	41	12	384	4	3	4.5	7
474	2	3	2	2	3	3	2	2	3	3	2	7	7	7	7	98	94	21	3	75	2	48	21	289	2.25	2.66667	2.5	7
475	4	4	4	4	4	4	4	4	4	4	4	7	7	7	7	101	96	52	5	85	2	52	12	1119	4	4	4	7
476	6	7	7	7	4	7	4	4	7	7	7	7	7	7	7	95	97	46	5	75	2	64	46	348	6.75	5	6.25	7
477	5	6	7	7	6	5	1	6	5	7	4	7	7	7	7	46	23	NA	5	71	2	19	62	260	6.25	4	5.5	7
478	5	6	6	5	4	4	1	6	5	6	4	7	7	7	7	87	74	63	5	88	2	15	60	231	5.5	3	5.25	7
479	5	3	4	4	2	5	5	5	7	6	6	4	4	4	4	49	45	23	5	49	2	67	2	307	4	4	6	4
480	5	6	6	6	5	2	2	6	6	2	5	7	7	7	7	87	64	53	NA	71	2	NA	54	399	5.75	3	4.75	7
481	7	7	7	7	7	7	4	6	5	7	5	7	7	7	7	98	101	59	5	82	2	16	59	340	7	6	5.75	7
482	7	7	7	7	7	7	7	7	7	7	7	7	7	7	7	101	101	60	2	100	2	50	61	456	7	7	7	7
483	7	7	7	6	6	6	6	7	6	6	7	6	6	6	6	53	61	61	3	74	2	13	61	512	6.75	6	6.5	6
484	7	7	7	7	7	7	7	7	6	7	6	5	6	6	5	101	101	71	2	90	2	19	71	442	7	7	6.5	5.5
485	5	4	5	7	7	6	6	5	6	6	7	6	6	6	6	63	59	53	2	83	2	41	4	880	5.25	6.33333	6	6
486	4	4	4	4	4	2	2	6	2	5	4	7	6	7	7	71	25	25	2	94	2	NA	3	488	4	2.66667	4.25	6.75
487	6	6	6	5	4	4	7	4	5	5	7	6	6	6	6	66	82	60	4	88	2	1	61	283	5.75	5	5.25	6
488	1	1	1	1	1	1	1	7	1	1	1	7	2	4	4	23	30	21	5	101	2	36	5	420	1	1	2.5	4.25
489	5	1	1	4	7	7	7	4	2	1	1	7	2	7	7	87	47	33	3	46	2	NA	NA	391	2.75	7	2	5.75
490	6	6	6	6	6	5	3	5	6	7	5	7	7	7	7	101	78	20	5	101	2	28	21	481	6	4.66667	5.75	7
491	6	3	5	4	2	2	6	5	4	3	3	7	3	5	7	38	48	24	4	69	2	51	17	367	4.5	3.33333	3.75	5.5
492	5	5	5	5	3	3	5	3	6	6	4	6	4	4	5	45	60	19	4	61	2	44	19	543	5	3.66667	4.75	4.75
493	4	2	5	4	5	2	4	6	5	6	6	7	5	4	7	79	45	36	3	78	2	53	28	560	3.75	3.66667	5.75	5.75
494	7	7	6	6	7	6	7	7	6	6	6	6	6	6	6	70	69	19	2	68	2	91	20	948	6.5	6.66667	6.25	6
495	1	1	2	2	1	1	1	1	4	3	2	5	6	6	6	76	25	17	3	76	2	51	17	379	1.5	1	2.5	5.75
496	5	5	6	6	5	7	4	6	7	6	6	7	4	4	4	95	97	22	1	25	2	52	NA	409	5.5	5.33333	6.25	4.75
497	7	7	7	7	7	7	7	1	7	7	7	7	7	7	7	83	84	80	3	101	2	53	80	1269	7	7	5.5	7
498	7	7	7	7	7	7	7	7	7	7	7	7	7	7	7	33	34	45	3	81	2	2	NA	436	7	7	7	7
499	2	2	2	2	2	2	5	3	6	4	4	4	4	5	5	38	9	27	3	55	2	41	27	387	2	3	4.25	4.5
500	7	7	6	6	6	6	5	4	7	5	6	5	4	4	4	65	71	28	3	66	2	75	NA	328	6.5	5.66667	5.5	4.25
501	4	4	5	4	6	5	6	5	6	6	4	7	7	7	7	56	36	60	5	75	2	7	27	633	4.25	5.66667	5.25	7
502	7	6	7	6	2	3	2	4	6	6	5	5	4	6	6	76	76	33	6	92	2	31	33	372	6.5	2.33333	5.25	5.25
503	5	4	4	4	7	7	1	6	7	4	7	7	6	6	7	56	53	31	4	86	2	52	31	561	4.25	5	6	6.5
504	6	5	6	6	4	4	5	4	6	6	5	6	6	6	6	43	37	31	4	83	2	19	31	513	5.75	4.33333	5.25	6
505	5	5	5	4	6	4	7	2	6	6	6	5	3	4	6	81	76	38	5	57	2	50	39	857	4.75	5.66667	5	4.5
506	6	6	5	5	4	5	2	2	6	7	6	3	4	4	3	101	98	49	2	101	2	97	17	369	5.5	3.66667	5.25	3.5
507	5	5	5	5	3	1	1	5	6	5	5	7	4	4	4	82	87	65	5	101	2	50	25	482	5	1.66667	5.25	4.75
508	6	3	4	5	3	6	1	5	5	6	5	7	7	7	7	98	55	24	4	79	2	41	3	520	4.5	3.33333	5.25	7
509	5	5	4	5	1	1	1	7	7	6	6	7	7	7	7	86	59	26	6	87	2	53	5	424	4.75	1	6.5	7
510	6	3	6	6	5	4	2	5	7	7	7	6	6	6	6	84	83	22	4	93	2	31	19	339	5.25	3.66667	6.5	6
511	6	2	5	5	3	6	3	4	7	5	6	6	4	5	7	79	75	18	5	69	2	30	2	457	4.5	4	5.5	5.5
512	7	7	7	7	6	6	5	7	7	7	7	7	7	7	7	96	101	44	5	72	2	8	44	271	7	5.66667	7	7
513	5	3	4	4	3	2	2	5	7	6	6	6	6	6	6	77	42	39	5	80	2	23	1	366	4	2.33333	6	6
514	7	7	7	7	5	4	3	6	7	7	7	7	7	7	7	75	80	36	5	23	2	24	33	1131	7	4	6.75	7
515	7	6	7	6	7	7	3	7	7	7	7	7	6	7	7	85	81	54	2	81	2	48	54	432	6.5	5.66667	7	6.75
516	7	7	7	7	7	3	7	7	7	7	7	4	4	4	4	43	88	80	6	101	2	101	42	309	7	5.66667	7	4
517	5	5	6	6	6	6	3	6	7	5	7	7	6	7	7	80	82	36	3	86	2	50	36	2153	5.5	5	6.25	6.75
518	7	7	7	7	5	6	3	6	6	5	6	5	3	2	4	33	101	21	4	80	2	61	21	257	7	4.66667	5.75	3.5
519	7	7	7	7	4	7	1	4	4	4	4	4	4	4	4	98	99	20	3	41	2	47	20	377	7	4	4	4
520	7	7	6	7	3	5	3	6	7	7	7	7	7	7	6	71	73	27	5	66	2	93	27	997	6.75	3.66667	6.75	6.75
521	5	4	4	4	1	2	7	5	7	6	7	7	7	7	7	101	68	23	4	95	2	24	2	303	4.25	3.33333	6.25	7
522	7	7	7	7	7	7	7	7	6	7	7	7	6	6	7	81	87	53	4	91	2	48	54	1813	7	7	6.75	6.5
523	7	7	7	7	7	7	7	5	6	7	6	7	6	7	7	101	101	22	5	34	2	33	22	428	7	7	6	6.75
524	6	6	7	6	6	6	3	7	7	6	6	6	6	6	7	85	84	29	4	86	2	43	12	1612	6.25	5	6.5	6.25
525	5	4	5	5	3	3	6	5	5	5	4	6	5	5	5	62	43	20	4	56	2	51	20	639	4.75	4	4.75	5.25
526	5	5	5	5	5	2	6	4	7	6	6	6	5	6	6	77	64	25	5	88	2	33	5	419	5	4.33333	5.75	5.75
527	5	4	4	4	3	4	1	5	6	6	6	6	6	6	6	66	29	28	5	92	2	30	28	545	4.25	2.66667	5.75	6
528	4	5	4	5	1	3	1	7	6	6	6	7	4	5	7	101	65	30	5	101	2	24	10	622	4.5	1.66667	6.25	5.75
529	7	7	6	7	7	1	5	4	5	7	5	6	4	5	4	82	101	19	5	52	2	34	19	344	6.75	4.33333	5.25	4.75
530	5	6	6	5	5	5	5	5	4	3	4	7	4	5	7	68	65	37	4	72	2	50	37	314	5.5	5	4	5.75
531	4	5	4	4	4	1	1	5	1	1	7	1	5	7	7	101	97	27	3	77	2	61	23	1151	4.25	2	3.5	5
532	6	2	6	5	5	2	6	4	7	6	7	7	6	6	6	77	76	20	5	83	2	39	0	309	4.75	4.33333	6	6.25
533	7	5	5	7	4	7	5	4	6	5	5	4	4	4	4	78	101	28	4	66	2	50	28	805	6	5.33333	5	4
534	4	1	1	1	1	1	4	1	7	7	7	7	7	7	7	101	28	19	4	52	2	55	0	305	1.75	2	5.5	7
535	7	6	7	6	4	3	4	5	7	6	7	5	5	5	6	72	83	61	2	96	2	22	61	332	6.5	3.66667	6.25	5.25
536	7	7	7	7	1	3	5	7	7	7	7	7	7	7	7	63	101	33	5	101	2	40	33	452	7	3	7	7
537	3	3	3	4	3	3	7	3	5	2	7	5	5	5	5	57	18	30	5	55	2	50	20	360	3.25	4.33333	4.25	5
538	6	6	6	6	5	3	5	6	6	7	6	5	4	5	5	53	63	39	5	20	2	20	40	1169	6	4.33333	6.25	4.75
539	6	3	6	3	4	5	4	7	2	6	2	2	1	2	1	55	68	20	4	15	2	47	20	1658	4.5	4.33333	4.25	1.5
540	7	7	7	7	4	7	7	7	5	3	4	4	4	3	4	85	89	20	4	92	2	28	20	1317	7	6	4.75	3.75
541	7	7	7	7	7	7	4	7	7	7	5	6	6	6	6	68	100	68	2	73	2	50	68	895	7	6	6.5	6
542	6	7	7	6	6	5	5	6	6	6	6	6	5	6	7	52	88	42	3	69	2	39	42	170	6.5	5.33333	6	6
543	7	4	6	6	3	3	4	6	6	5	5	6	6	6	6	88	55	36	6	78	2	36	NA	484	5.75	3.33333	5.5	6
544	1	1	1	1	1	1	1	2	2	1	1	7	1	7	7	78	1	37	5	48	2	30	7	1316	1	1	1.5	5.5
545	5	6	4	6	2	4	5	7	6	7	4	6	5	7	6	36	56	20	3	73	2	54	20	2205	5.25	3.66667	6	6
546	6	7	6	6	4	5	1	6	6	6	6	6	6	6	6	78	91	33	5	49	2	67	16	234	6.25	3.33333	6	6
547	6	5	5	4	1	1	1	5	6	5	5	7	7	7	7	80	68	19	4	84	2	9	2	750	5	1	5.25	7
548	7	7	7	6	4	6	5	4	5	7	6	7	4	7	7	55	78	28	4	75	2	58	28	217	6.75	5	5.5	6.25
549	7	7	7	7	5	6	7	6	6	6	7	6	6	6	6	22	93	57	3	58	2	51	57	1499	7	6	6.25	6
550	6	3	4	4	2	2	2	5	3	3	2	7	7	7	7	83	49	62	3	81	2	28	62	1065	4.25	2	3.25	7
551	5	3	6	3	3	5	1	2	5	7	5	7	6	6	7	84	65	27	5	71	2	51	27	631	4.25	3	4.75	6.5
552	6	6	5	6	2	6	2	3	6	6	5	7	7	7	7	79	73	29	5	92	2	55	8	145	5.75	3.33333	5	7
553	5	7	7	7	6	5	7	7	7	7	6	7	7	7	7	84	85	62	4	87	2	19	63	1054	6.5	6	6.75	7
554	6	4	5	6	4	4	7	5	6	6	6	5	5	5	5	28	67	20	3	69	2	52	20	1753	5.25	5	5.75	5
555	4	5	4	4	4	3	5	6	6	5	5	5	6	6	6	70	37	21	4	41	2	17	0	343	4.25	4	5.5	5.75
556	7	7	7	7	6	7	4	7	7	7	7	5	5	5	5	69	84	25	5	75	2	25	25	1028	7	5.66667	7	5
557	4	3	3	3	3	1	1	4	5	4	5	6	6	6	6	72	30	32	5	94	2	19	15	1548	3.25	1.66667	4.5	6
558	6	4	6	5	3	3	2	5	7	6	6	7	6	6	7	84	85	26	5	65	2	25	5	225	5.25	2.66667	6	6.5
559	7	7	7	7	7	7	7	6	7	7	7	6	6	6	6	54	83	69	2	101	2	60	69	552	7	7	6.75	6
560	7	4	6	4	3	5	4	4	6	6	7	7	6	7	6	101	92	63	3	98	2	34	0	557	5.25	4	5.75	6.5
561	5	4	6	5	4	3	2	4	6	6	6	7	7	7	7	101	88	43	5	84	2	51	18	1532	5	3	5.5	7
562	7	6	6	7	4	5	4	6	6	7	5	4	4	4	4	48	87	23	4	51	2	27	23	458	6.5	4.33333	6	4
563	4	4	5	5	3	2	2	5	6	7	5	7	7	7	7	86	62	36	5	81	2	10	3	421	4.5	2.33333	5.75	7
564	5	2	4	4	2	2	2	5	5	6	3	6	6	6	6	84	69	24	3	91	2	25	24	480	3.75	2	4.75	6
565	2	3	3	5	1	1	1	4	2	2	2	7	6	6	5	96	47	24	4	71	2	46	24	742	3.25	1	2.5	6
566	4	1	2	3	1	1	1	3	6	6	6	6	2	2	6	60	16	33	6	54	2	49	0	355	2.5	1	5.25	4
567	6	6	6	6	1	1	4	5	6	6	6	6	6	6	6	58	79	50	1	101	2	53	50	703	6	2	5.75	6
568	5	4	3	5	2	1	1	5	3	5	3	5	5	5	5	70	70	44	3	58	2	34	45	1864	4.25	1.33333	4	5
569	7	7	7	7	6	6	2	5	5	7	5	7	5	5	5	56	77	24	5	32	2	14	24	615	7	4.66667	5.5	5.5
570	7	7	7	7	6	6	5	7	7	6	7	6	5	6	6	97	100	54	5	77	2	28	54	245	7	5.66667	6.75	5.75
571	5	6	6	5	4	4	3	4	6	7	6	6	6	7	7	64	49	23	4	69	2	22	3	553	5.5	3.66667	5.75	6.5
572	2	1	1	2	1	1	1	2	2	1	1	7	6	5	7	75	1	21	4	88	2	7	21	279	1.5	1	1.5	6.25
573	4	5	4	5	1	5	2	6	6	3	5	5	3	4	4	74	83	20	4	73	2	61	20	392	4.5	2.66667	5	4
574	6	5	5	5	4	2	4	3	6	7	6	5	6	5	7	68	99	27	5	87	2	37	NA	308	5.25	3.33333	5.5	5.75
575	3	2	2	3	3	7	7	4	2	2	6	4	4	4	4	9	1	25	5	72	2	59	25	1695	2.5	5.66667	3.5	4
576	7	3	5	6	2	2	1	5	5	6	6	6	5	5	7	54	7	20	5	75	2	21	0	1532	5.25	1.66667	5.5	5.75
577	6	7	6	6	4	2	1	2	4	6	5	5	5	5	6	65	80	20	4	69	2	47	20	308	6.25	2.33333	4.25	5.25
578	7	4	7	7	7	1	3	7	4	7	3	7	3	7	7	62	84	70	5	92	2	21	70	584	6.25	3.66667	5.25	6
579	7	6	6	7	5	5	2	7	7	7	7	7	6	6	7	69	80	63	5	92	2	45	2	378	6.5	4	7	6.5
580	7	6	7	7	7	7	7	7	7	7	7	7	7	7	7	65	77	65	4	78	2	26	65	448	6.75	7	7	7
581	7	7	7	7	4	7	1	7	7	7	7	7	7	7	7	88	101	52	5	81	2	1	52	1015	7	4	7	7
582	7	7	7	7	7	1	1	6	7	7	7	7	7	7	7	101	101	56	3	96	2	47	56	2036	7	3	6.75	7
583	2	1	1	3	2	1	6	2	4	3	2	4	4	4	4	56	55	24	4	79	2	16	23	302	1.75	3	2.75	4
584	5	2	3	2	1	1	2	6	6	5	7	6	6	6	6	63	31	20	4	78	2	13	1	320	3	1.33333	6	6
585	2	3	3	3	5	1	6	2	3	3	3	6	3	3	6	59	17	24	5	83	2	75	24	320	2.75	4	2.75	4.5
586	5	1	5	3	1	2	2	5	7	6	6	7	6	7	6	81	12	22	4	82	2	8	3	661	3.5	1.66667	6	6.5
587	3	2	2	2	4	5	5	2	1	2	1	3	3	3	2	29	4	26	4	42	2	31	26	743	2.25	4.66667	1.5	2.75
588	1	3	2	3	1	1	1	2	2	2	3	4	3	5	5	30	44	21	4	53	2	51	18	552	2.25	1	2.25	4.25
589	6	6	6	6	5	4	2	6	7	6	7	7	7	7	7	87	90	69	6	101	2	52	27	563	6	3.66667	6.5	7
590	5	5	5	5	2	2	2	2	5	6	6	5	5	4	5	64	64	20	4	61	2	58	1	1023	5	2	4.75	4.75
591	5	4	4	3	3	2	3	5	6	5	5	7	6	7	7	81	48	22	4	89	2	14	1	255	4	2.66667	5.25	6.75
592	4	4	5	3	4	4	1	5	6	5	6	5	7	7	7	82	62	28	5	88	2	1	22	261	4	3	5.5	6.5
593	4	4	4	4	1	1	1	7	7	4	5	7	7	7	7	98	101	50	5	66	2	50	50	416	4	1	5.75	7
594	7	7	7	7	7	7	7	6	7	7	7	7	6	7	7	77	100	59	5	99	2	65	59	620	7	7	6.75	6.75
595	7	7	7	7	7	7	1	7	7	7	7	7	6	6	7	90	101	35	4	100	2	52	35	383	7	5	7	6.5
596	3	3	3	3	5	1	4	5	7	3	4	5	5	5	5	58	21	18	5	36	2	49	0	316	3	3.33333	4.75	5
597	5	7	5	6	3	3	4	6	6	5	6	6	6	6	7	73	97	23	3	50	2	24	23	364	5.75	3.33333	5.75	6.25
598	5	5	5	4	4	4	3	7	7	7	5	7	7	7	7	94	92	65	5	101	2	51	65	500	4.75	3.66667	6.5	7
599	1	1	1	2	1	1	1	3	1	1	1	4	3	3	4	24	2	22	4	49	2	11	22	566	1.25	1	1.5	3.5
600	5	4	5	6	3	4	3	6	7	6	7	7	6	6	7	87	71	21	4	94	NA	17	2	320	5	3.33333	6.5	6.5

## Sheet: Variables_ESA-III-600
Variables	Description	Scale
pae.id/pap.id	Place attachment	do not agree at all (1) – agree completely (7)
	Regional: "pap.id.1.1", "pap.id.1.2", "pap.id.1.3", "pap.id.1.4", Global: "pae.id.1.1", "pae.id.1.2", "pae.id.1.3", "pae.id.1.4"		Mean scores: PA_reg, PA_glo
pap.vis/pae.vis	Place attachment SIMPLA	low (1) – high (101)
	Regional: pap.vis.1, Global: pae.vis.1
pap.trad/pap.act	Traditional and active Place attachment on regional level	do not agree at all (1) – agree completely (7)
	Traditional: "pap.trad.1.1", "pap.trad.1.2", "pap.trad.1.3", Active: "pap.act.1.1", "pap.act.1.2", "pap.act.1.3", "pap.act.1.4"		Mean scores: PA_reg_trad, PA_reg_act
AGE	age	(in years)
SEX	sex	1 = female, 2 = male, 3 = other
EDU	education	1 = no degree, 2 = secondary school entrance qualification, 3 = secondary school leaving certificate, 4 = higher education entrance qualification, 5 = university degree, 6 = doctorate degree
EC	Environmental consciousness	low (1) – high (101)
PO	Political orientation	left (1) – right (101)
REG	Duration of living in the region	(in years)

## Sheet: Data_ESA-III-203
CASE	pap.id.2.1	pap.id.2.2	pap.id.2.3	pap.id.2.4	pap.trad.2.1	pap.trad.2.2	pap.trad.2.3	pap.act.2.1	pap.act.2.2	pap.act.2.3	pap.act.2.4	pae.id.2.1	pae.id.2.2	pae.id.2.3	pae.id.2.4	pae.vis.2	pap.vis.2	mc.2	emo.2.1	emo.2.2	emo.2.3	emo.2.4	emo.2.5	emo.2.6	ps.2.1	ps.2.2	ps.2.3	ps.2.4	ps.2.5	ps.2.6	ps.2.7	ps.2.8	AGE	EC	SEX	PO	TIME_SUM_2	pap.id.1.1	pap.id.1.2	pap.id.1.3	pap.id.1.4	pap.trad.1.1	pap.trad.1.2	pap.trad.1.3	pap.act.1.1	pap.act.1.2	pap.act.1.3	pap.act.1.4	pae.id.1.1
1	2	1	2	1	6	1	6	2	2	3	2	6	5	5	5	54	21	1	2	2	2	2	2	2	2	2	6	6	7	7	7	7	31	67	2	22	436	2	2	1	3	6	1	5	2	2	2	2	5
2	5	6	6	6	6	6	2	6	6	6	6	5	5	5	5	52	50	1	5	5	4	5	2	3	2	3	5	5	6	6	6	5	46	58	1	21	386	5	6	6	6	6	6	5	5	6	6	6	5
3	7	6	7	7	6	6	5	6	7	7	7	5	4	4	6	44	96	1	7	6	7	5	1	2	2	1	6	7	7	7	7	7	23	27	1	54	320	7	7	7	7	7	7	1	6	7	7	7	5
4	4	3	3	2	2	2	2	5	7	7	7	4	4	5	6	61	33	1	6	1	6	5	1	1	2	6	6	6	7	7	7	7	40	42	1	13	404	3	2	2	3	3	2	1	2	7	7	7	5
5	5	3	4	3	1	1	1	4	6	6	6	7	7	7	7	60	44	1	2	2	2	2	2	2	4	3	5	6	6	7	5	7	NA	62	1	19	355	4	2	4	4	1	1	1	5	7	6	5	7
6	6	3	4	5	3	3	3	6	7	5	7	7	6	7	7	89	68	1	5	5	5	3	2	2	4	5	6	6	7	7	7	7	21	95	1	21	340	5	4	5	6	3	4	3	6	7	6	7	7
7	5	5	6	6	4	4	5	6	5	5	6	7	7	7	6	60	61	2	3	1	2	3	2	2	4	4	7	6	6	6	6	6	42	67	1	74	371	6	6	6	6	7	5	4	5	6	6	6	7
8	7	7	7	6	5	5	3	5	5	6	5	5	5	5	5	61	80	1	5	4	3	4	2	2	3	3	6	6	6	6	6	6	35	80	2	27	305	7	6	7	7	4	5	4	5	5	6	6	5
9	5	6	6	6	6	6	1	6	7	7	5	4	3	2	5	26	78	1	5	3	3	5	1	1	1	1	6	6	4	6	6	6	21	97	1	52	307	5	6	7	7	5	5	3	4	5	7	5	3
10	5	5	6	6	5	5	5	6	6	6	6	6	6	6	6	73	84	1	6	6	5	5	2	2	1	2	7	7	6	6	6	5	NA	101	1	69	269	5	5	5	5	4	4	6	6	6	6	6	5
11	7	7	7	7	7	7	4	7	7	7	7	4	4	4	4	36	101	1	7	4	5	7	2	2	6	6	6	6	6	5	5	5	33	62	1	49	608	7	7	7	7	7	7	7	7	7	7	7	5
12	4	4	5	7	6	4	6	5	5	5	7	6	3	4	6	58	92	1	7	3	4	4	1	1	5	4	6	4	4	4	4	4	27	86	1	23	363	5	4	5	7	7	3	4	5	7	6	5	7
13	6	7	7	7	7	7	3	6	6	7	6	5	6	5	6	48	59	1	5	4	5	5	2	3	5	5	6	6	7	6	7	6	NA	67	2	55	463	6	5	6	7	7	7	2	6	6	5	5	6
14	6	7	7	7	7	7	7	6	7	6	7	7	7	7	7	100	100	1	6	6	5	7	1	1	4	4	7	7	7	7	7	5	48	99	1	46	360	6	7	7	6	7	7	7	7	6	7	7	7
15	1	2	2	2	2	2	3	2	6	1	4	4	2	2	5	47	12	1	4	3	3	2	1	1	1	1	2	3	7	6	6	7	52	27	1	34	384	2	1	1	2	3	2	6	2	4	2	3	1
16	7	6	6	7	6	7	5	7	6	5	6	6	5	4	7	69	90	1	5	3	3	5	2	2	3	3	7	7	7	7	7	7	22	95	1	1	462	7	7	6	7	6	7	3	5	7	6	6	6
17	4	5	5	3	3	5	3	4	6	5	6	6	7	7	7	101	73	2	7	6	2	5	1	2	7	7	7	7	7	6	7	7	32	99	2	10	438	5	6	6	5	6	6	2	5	7	6	6	7
18	4	4	4	4	3	1	2	6	6	7	6	6	6	7	6	57	38	2	3	1	2	2	6	6	7	7	6	6	7	7	7	6	39	91	2	22	355	5	3	4	4	3	2	2	5	7	6	6	6
19	4	5	6	5	3	3	6	3	5	5	4	5	5	5	5	59	62	1	6	1	1	1	1	1	3	3	5	5	5	5	6	6	29	58	1	63	342	5	5	4	4	1	4	3	3	3	4	2	6
20	5	6	6	6	6	6	1	6	6	6	6	6	6	6	6	73	75	1	7	3	1	3	1	1	4	4	6	6	6	6	6	6	68	75	2	73	353	6	6	6	6	6	6	2	6	6	6	6	7
21	6	5	6	5	3	3	2	5	5	6	6	5	3	4	5	51	75	1	7	4	6	2	1	1	4	4	6	5	5	5	6	4	20	74	2	50	504	5	6	6	5	5	3	2	6	5	7	7	6
22	5	5	5	5	1	1	1	7	7	6	2	7	7	7	7	56	58	2	1	1	1	1	1	1	5	5	7	7	7	7	7	7	51	81	1	53	349	5	4	6	3	1	1	1	5	6	2	5	4
23	6	6	6	6	4	4	2	4	4	4	4	6	5	6	6	78	100	2	1	1	1	1	4	4	1	1	6	6	4	4	2	2	41	83	1	33	307	6	6	6	6	6	6	4	5	6	5	5	6
24	7	7	7	7	6	6	3	7	7	7	7	6	6	6	6	96	90	1	1	1	1	1	7	7	6	3	6	6	6	6	6	6	33	80	2	8	208	7	7	7	7	6	6	5	7	7	7	7	7
25	7	7	7	7	6	6	6	6	7	6	7	6	6	6	5	82	101	2	4	4	4	4	4	4	NA	NA	NA	NA	NA	NA	NA	NA	NA	NA	NA	NA	375	7	7	7	7	7	7	5	7	7	7	7	7
26	5	3	4	4	3	3	6	5	5	4	5	4	3	3	4	29	33	1	3	4	4	3	6	5	2	2	5	5	5	5	5	5	NA	31	1	28	303	4	3	3	3	2	3	2	4	6	3	5	4
27	3	1	2	1	2	7	1	6	6	3	4	6	6	6	7	78	39	1	6	4	2	1	1	1	2	4	7	6	7	7	7	7	40	91	2	27	436	3	2	3	3	1	1	1	3	6	4	5	5
28	5	2	3	4	5	3	3	5	5	3	6	6	6	5	6	96	88	1	7	6	4	6	2	2	1	1	7	7	7	7	7	6	28	82	1	49	586	3	2	3	2	4	2	6	5	6	4	6	6
29	7	7	7	7	7	7	1	7	7	7	7	7	7	7	7	86	87	1	7	1	1	7	1	1	2	4	7	6	7	7	7	5	53	80	1	13	345	7	7	7	7	7	7	5	6	7	7	7	7
30	6	4	5	6	4	4	6	5	7	7	7	7	7	7	7	73	83	2	5	5	4	5	2	2	7	7	7	6	7	7	7	7	22	101	2	30	341	6	3	6	6	5	4	2	5	7	7	7	6
31	6	6	6	6	6	6	5	5	6	5	5	5	5	5	5	54	84	1	6	5	6	5	2	2	3	3	6	6	5	5	5	5	25	56	1	49	412	6	7	6	6	6	7	6	6	5	4	4	6
32	5	4	3	5	2	5	2	5	6	5	6	6	5	6	6	65	66	1	1	1	1	1	1	5	5	5	5	5	7	7	7	5	21	87	2	31	363	7	2	6	5	1	1	3	7	7	5	7	7
33	4	4	6	5	6	6	5	6	5	4	4	5	5	4	5	76	84	1	6	5	4	7	1	1	2	2	6	6	5	5	4	4	29	75	1	52	336	5	4	6	4	6	6	3	5	4	4	5	4
34	3	2	3	3	1	1	2	4	5	4	4	5	4	4	5	43	31	2	6	5	5	6	4	4	4	4	5	6	7	7	7	6	19	67	1	39	280	4	1	4	3	1	1	1	4	4	4	3	5
35	7	6	7	6	7	3	2	4	7	7	7	6	5	6	5	33	52	1	3	3	3	3	3	3	3	3	5	5	6	6	6	6	NA	54	1	41	319	6	4	5	5	5	2	2	6	6	7	6	6
36	3	1	1	2	1	1	1	1	4	5	5	4	4	4	4	46	22	2	1	1	1	1	5	5	5	5	5	5	7	7	7	7	22	31	1	1	295	4	1	3	4	1	1	1	2	4	4	6	5
37	7	7	7	6	7	7	7	7	6	6	6	7	7	7	7	9	89	1	1	1	1	1	3	4	1	1	7	7	7	7	7	7	46	89	2	1	473	6	6	6	7	7	1	2	6	5	6	6	7
38	5	5	5	4	2	1	1	6	7	7	6	6	6	6	6	70	61	1	6	5	6	5	6	6	4	6	6	6	6	6	7	7	28	88	1	7	475	6	5	6	6	3	4	1	5	7	6	6	7
39	7	5	7	7	2	4	1	5	7	4	7	6	6	6	6	72	77	2	6	5	6	6	1	4	5	5	7	7	7	7	7	7	22	84	1	101	415	6	6	6	6	3	3	3	6	7	4	5	6
40	4	4	6	5	3	4	3	4	6	5	6	5	5	5	6	60	46	2	2	2	2	2	4	4	4	4	7	7	6	6	5	5	27	58	1	39	330	5	5	4	5	5	3	2	4	6	5	5	7
41	5	4	5	5	3	4	2	5	7	6	7	2	2	2	2	16	62	1	2	1	1	1	3	3	2	2	2	2	2	2	2	2	23	47	2	72	229	5	3	4	4	2	5	5	5	7	6	6	4
42	5	6	6	5	3	3	2	5	6	7	5	3	3	4	5	38	73	1	6	5	5	5	2	2	2	2	6	6	7	7	7	7	39	69	2	21	406	6	6	6	6	5	3	5	6	6	7	6	5
43	7	7	7	7	6	6	5	6	7	6	6	3	3	3	3	23	101	1	4	2	2	3	1	1	6	4	6	6	6	6	7	6	21	93	2	47	384	7	7	7	7	5	6	3	6	6	5	6	5
44	7	7	7	7	6	6	4	6	6	7	6	6	6	6	6	77	89	1	2	3	3	3	6	6	4	4	5	6	7	7	7	7	55	76	2	21	428	6	7	7	6	6	6	5	6	6	7	6	4
45	3	2	4	5	1	1	2	3	5	7	5	6	5	6	6	71	42	2	5	4	5	1	1	3	1	1	7	7	7	7	5	4	20	90	1	17	422	3	2	4	3	3	6	5	3	5	7	3	6
46	5	6	7	5	7	6	5	6	6	7	6	4	6	6	6	97	98	1	5	5	4	4	1	1	5	5	7	7	7	6	7	7	33	101	1	10	330	6	7	7	5	6	7	3	7	7	7	7	7
47	7	7	7	7	4	7	6	7	7	6	7	7	7	7	7	89	97	2	3	1	1	1	5	5	4	5	6	7	6	7	7	6	27	81	1	15	501	7	7	7	7	6	7	7	6	7	5	7	7
48	3	1	3	3	1	1	1	4	7	7	7	7	7	7	7	101	65	1	2	1	2	1	1	1	1	1	4	4	4	6	6	6	19	25	2	50	365	4	1	1	1	1	1	4	1	7	7	7	7
49	7	2	5	6	2	3	6	2	7	7	7	7	6	6	7	86	63	1	2	1	2	1	1	1	3	3	7	7	6	7	7	6	20	85	2	45	337	6	2	6	5	5	2	6	4	7	6	7	7
50	6	7	7	6	6	6	5	4	6	6	5	7	6	6	7	65	86	1	7	5	4	6	2	2	4	4	7	7	7	7	7	7	26	88	1	40	462	6	7	7	7	7	5	4	6	6	6	6	7
51	7	7	7	7	5	5	5	7	7	7	7	7	7	7	7	79	101	1	4	4	4	4	4	4	3	3	5	5	7	7	7	7	33	84	2	49	421	7	7	7	7	1	3	5	7	7	7	7	7
52	4	3	4	4	3	4	5	6	6	5	5	6	5	4	7	86	81	1	6	5	5	5	2	2	4	3	5	5	7	7	6	6	36	81	2	53	624	4	2	5	4	5	2	4	6	5	6	6	7
53	5	5	5	5	2	2	1	7	6	6	6	7	7	7	7	97	88	1	3	3	4	5	6	6	3	4	6	6	7	5	7	7	24	69	2	14	366	6	4	5	6	1	1	1	7	7	5	5	7
54	6	2	4	4	1	1	2	6	2	5	5	4	4	4	4	43	43	1	7	1	2	3	1	1	6	6	6	6	5	4	5	4	32	70	1	47	303	5	2	5	3	1	2	1	5	2	5	4	4
55	5	4	5	4	2	2	2	6	5	6	5	7	6	6	6	85	47	1	7	6	5	2	1	1	5	6	6	6	6	6	7	6	24	76	1	48	516	6	5	5	5	2	2	2	5	5	6	6	6
56	6	7	7	6	3	3	3	7	7	4	7	7	7	7	7	89	81	1	1	1	1	1	5	1	6	4	5	4	3	5	3	3	NA	78	2	44	330	7	7	7	6	4	4	4	6	7	7	6	6
57	7	6	7	6	3	6	1	4	6	6	6	7	7	7	7	101	86	1	4	4	4	4	4	4	3	3	6	6	7	7	6	6	60	97	1	28	451	7	5	6	5	1	4	1	4	5	6	5	7
58	5	6	6	6	5	6	4	6	6	6	6	7	6	6	6	95	101	1	4	3	3	6	4	4	3	3	7	7	6	7	6	6	29	89	1	48	382	6	6	6	6	5	7	7	6	6	6	6	7
59	7	6	6	6	7	7	7	7	6	7	7	4	4	4	4	61	91	1	7	1	1	1	1	1	1	1	1	5	7	7	1	1	33	66	1	63	421	6	6	6	6	7	6	4	7	7	4	6	5
60	7	7	7	7	7	7	6	7	7	7	7	7	7	7	7	6	6	1	5	3	2	4	1	1	5	5	7	7	7	7	6	7	71	78	1	44	514	7	7	7	7	7	7	5	7	7	7	7	7
61	7	7	7	7	6	4	5	6	7	6	7	6	6	6	6	87	84	2	4	2	1	3	3	3	6	5	7	7	7	7	7	7	61	101	2	13	499	7	7	7	5	5	5	4	7	7	7	6	7
62	5	6	5	5	3	5	2	4	5	6	5	5	5	5	7	100	87	1	6	4	4	4	1	1	6	6	5	5	7	7	7	7	18	73	1	56	540	5	5	6	5	4	6	4	3	6	7	4	5
63	5	5	5	4	2	5	6	3	5	4	5	4	2	4	5	67	72	1	1	1	1	1	1	1	4	4	6	6	6	6	6	6	52	72	1	22	443	2	6	4	4	3	4	6	3	3	4	6	6
64	4	5	5	4	6	6	3	5	5	6	6	4	3	4	4	67	77	1	6	5	3	4	3	3	4	5	7	7	7	6	6	5	22	82	1	15	318	5	5	5	5	5	5	3	5	5	6	6	3
65	6	6	7	7	5	5	1	7	7	7	7	6	5	5	5	45	56	1	5	1	1	2	1	1	3	3	5	6	7	7	5	5	38	83	1	18	297	7	5	5	5	3	4	2	6	7	7	6	7
66	5	3	5	4	7	3	5	4	4	7	5	7	6	7	7	90	90	1	7	6	5	5	1	1	7	7	7	7	7	7	7	7	51	100	1	29	291	5	2	3	2	6	1	5	3	1	7	4	7
67	5	3	6	5	4	5	4	5	6	7	6	6	5	5	6	78	75	2	1	1	1	1	5	5	5	6	6	5	6	6	6	6	25	81	2	31	514	5	5	5	5	5	2	6	4	7	6	6	6
68	6	5	6	6	4	5	4	6	7	6	6	7	7	7	7	101	74	1	7	6	3	6	1	2	4	6	6	7	7	7	7	7	26	90	2	14	435	6	6	6	5	4	7	4	5	6	6	6	7
69	4	4	4	4	4	4	1	4	7	7	5	5	5	5	5	49	44	1	1	1	1	1	1	1	3	3	6	5	6	5	1	1	19	87	1	48	418	7	5	4	4	5	6	1	5	7	7	3	5
70	5	2	3	4	2	1	1	5	6	5	7	4	4	5	5	74	19	1	5	4	3	6	2	2	3	3	5	5	5	6	6	6	NA	56	1	8	413	5	3	4	5	1	2	1	3	7	5	5	6
71	6	6	6	6	6	6	6	6	6	6	6	5	4	4	5	35	56	1	3	1	1	1	1	1	5	4	4	4	5	5	5	5	63	73	1	59	233	7	7	7	7	6	6	6	7	7	7	7	4
72	7	7	7	6	5	6	7	4	4	7	7	4	4	5	4	49	65	1	5	1	1	6	1	1	3	3	3	3	5	5	3	2	18	57	1	48	264	7	7	7	6	7	1	1	4	4	7	7	6
73	7	7	7	7	5	7	7	7	5	6	7	7	7	7	7	101	101	1	4	4	1	6	1	1	7	7	7	7	7	4	7	7	57	70	1	16	411	7	7	7	7	7	7	3	7	7	5	6	7
74	6	6	6	6	7	7	3	5	6	6	6	5	5	6	5	53	59	1	2	1	2	2	4	4	4	4	5	6	6	6	5	5	39	71	1	22	355	6	7	7	6	7	6	6	6	6	7	7	7
75	6	3	4	6	5	5	3	5	4	6	4	6	6	6	6	78	68	1	6	5	4	5	1	1	4	4	7	7	6	7	6	6	20	95	1	12	468	6	6	5	6	4	7	3	6	7	4	5	6
76	6	6	6	6	4	4	2	7	7	7	7	7	7	7	7	87	86	1	5	5	5	3	1	1	4	2	6	6	7	7	7	7	66	96	1	14	590	6	6	7	7	2	4	1	7	7	7	7	7
77	7	7	7	7	7	7	7	7	7	7	7	4	4	4	4	33	59	1	4	3	4	3	1	1	4	4	4	4	5	3	4	4	43	98	1	48	347	7	7	6	6	7	7	7	6	7	7	6	5
78	7	7	7	7	4	7	4	7	7	7	7	7	4	5	7	87	101	1	7	5	2	7	1	1	2	2	6	6	7	7	7	4	24	61	1	41	502	7	7	7	7	5	7	4	7	7	7	7	5
79	1	1	1	2	1	1	1	3	1	1	1	7	4	4	7	61	32	1	7	6	1	7	1	4	7	7	7	7	7	7	7	7	27	74	1	17	518	1	1	1	1	1	1	1	1	1	1	1	7
80	6	6	6	6	6	7	4	6	6	7	6	7	7	6	6	87	86	1	2	2	1	1	2	2	2	4	7	7	6	6	7	7	59	87	2	75	332	6	6	7	5	6	6	6	6	7	7	6	7
81	6	5	5	5	2	1	1	4	5	6	6	5	6	6	5	76	50	1	5	1	1	1	4	4	1	2	5	5	5	7	7	4	26	62	1	52	479	6	5	5	5	1	1	1	3	5	7	6	5
82	2	2	4	4	3	1	1	3	5	2	5	5	5	5	5	63	43	1	6	4	1	3	1	1	1	1	6	6	5	5	6	6	30	69	2	50	335	3	3	3	4	3	3	7	3	5	2	7	5
83	5	4	5	5	3	1	1	6	7	7	7	4	6	6	4	93	85	2	1	1	1	1	4	5	6	7	6	7	6	7	7	6	27	90	1	14	234	5	4	5	4	2	2	1	7	6	7	5	6
84	5	2	3	3	1	3	2	3	7	7	7	7	7	7	7	101	92	1	7	3	5	7	1	1	4	4	7	7	7	7	7	3	25	96	1	50	335	5	3	5	3	2	4	1	4	6	7	7	5
85	5	6	5	6	4	5	2	6	6	7	7	4	4	5	5	81	86	1	3	3	1	2	1	4	1	1	5	5	6	5	7	6	28	56	1	54	282	6	6	6	6	6	5	3	7	7	7	6	5
86	5	5	7	7	4	6	4	6	6	5	6	5	4	4	5	81	99	1	6	4	1	5	1	4	2	2	5	5	6	6	6	6	25	82	1	36	409	7	7	7	7	6	6	5	5	6	7	6	5
87	5	4	5	5	3	1	1	5	6	6	6	7	7	7	7	92	39	1	6	1	1	5	1	5	2	2	7	7	7	7	7	6	21	96	1	27	353	5	4	5	5	4	3	1	5	5	7	6	7
88	7	7	7	7	7	7	7	7	7	7	7	3	3	3	3	37	100	1	6	6	4	7	1	3	2	2	2	2	6	1	6	6	23	60	1	57	343	7	7	6	6	7	7	6	7	7	6	7	2
89	6	7	6	6	6	7	7	6	6	7	6	6	5	6	5	59	92	1	6	5	4	5	2	1	2	2	7	7	6	5	6	6	29	84	1	13	473	6	6	6	6	6	7	7	6	7	7	7	5
90	6	6	6	6	6	6	6	5	6	5	6	6	6	6	6	64	63	2	2	2	2	2	2	4	5	5	6	6	5	6	6	6	45	56	1	43	431	7	6	7	7	6	6	5	7	7	6	7	7
91	5	3	5	5	3	2	1	5	7	6	7	4	3	4	5	70	63	2	1	1	1	1	1	1	2	1	6	6	6	6	7	7	32	74	1	32	302	5	3	5	4	1	1	2	3	6	6	6	4
92	7	7	7	7	7	7	2	7	6	7	6	7	7	7	7	101	101	2	1	1	1	1	7	7	5	5	7	7	7	6	7	7	56	34	1	46	628	7	7	7	7	7	7	5	7	7	7	7	6
93	6	5	4	5	3	3	2	5	7	6	6	7	5	5	6	64	71	1	2	2	4	3	7	6	2	2	7	7	7	7	3	5	32	88	1	26	409	7	5	6	6	2	6	4	4	7	7	6	7
94	5	5	5	5	1	1	1	7	7	7	6	6	6	6	6	101	54	1	7	5	5	4	1	1	4	4	7	7	6	6	6	7	30	67	1	36	542	4	5	4	5	2	1	1	5	7	6	7	7
95	7	7	7	7	4	6	1	7	7	7	7	5	5	5	5	59	86	1	1	1	1	1	1	1	2	2	5	5	6	6	6	6	22	38	2	52	321	7	7	7	7	5	5	1	7	7	7	7	5
96	6	6	6	5	6	5	2	5	6	7	6	5	4	4	4	50	73	2	4	3	3	4	1	4	4	4	6	5	6	7	4	4	23	59	2	25	538	7	6	6	7	4	5	4	6	6	7	5	4
97	6	5	5	5	6	5	6	6	6	5	6	6	6	6	5	65	76	1	6	4	4	6	2	2	4	3	6	6	6	7	6	7	52	89	1	62	484	5	4	4	5	4	5	4	6	7	6	6	5
98	6	4	6	6	3	2	2	5	6	6	6	7	7	7	7	42	42	1	7	5	4	7	1	1	3	3	5	6	7	7	7	7	33	77	1	45	291	6	4	5	6	2	1	1	6	6	6	5	7
99	3	2	4	3	6	6	5	5	6	6	1	7	5	4	6	55	31	1	3	2	1	1	2	2	2	4	4	6	6	7	6	6	NA	65	1	33	379	5	1	2	3	2	6	2	2	3	6	5	7
100	7	7	7	7	6	6	6	6	7	7	7	7	6	7	7	97	101	1	4	4	4	4	4	4	5	5	7	7	7	7	7	7	59	75	2	18	525	7	7	7	7	7	7	4	6	5	7	5	7
101	7	7	7	7	7	7	7	5	6	7	6	6	5	6	5	79	97	2	2	1	1	2	2	2	5	5	7	6	6	5	6	6	56	77	1	27	371	7	7	7	7	7	7	7	6	7	7	6	6
102	5	3	4	5	2	2	3	4	6	6	6	7	7	7	7	100	65	1	2	1	1	2	4	4	3	4	6	6	7	7	7	6	24	63	2	27	575	6	3	4	5	3	6	1	5	5	6	5	7
103	6	6	6	6	5	6	6	6	7	7	6	5	5	5	5	50	71	2	1	1	1	1	1	1	3	3	7	7	7	7	7	7	42	53	1	16	413	7	6	7	7	6	6	1	7	7	7	7	7
104	5	5	6	6	4	5	7	4	6	7	6	7	6	6	6	59	62	1	6	1	5	5	1	1	5	5	7	7	7	7	7	7	41	86	1	23	336	6	5	6	6	7	7	3	4	5	5	7	7
105	5	4	4	4	2	1	1	5	5	5	4	5	5	5	6	65	65	1	1	1	1	1	1	1	5	6	6	6	6	6	7	7	41	74	1	39	371	4	2	5	4	1	1	1	6	6	7	6	6
106	7	6	7	7	1	2	2	6	7	7	7	7	7	7	7	81	87	1	6	1	1	4	2	1	1	1	4	4	6	7	3	2	57	77	1	50	354	6	5	6	4	4	2	3	5	6	5	6	6
107	7	6	7	7	6	7	3	6	4	7	5	7	7	7	7	88	85	1	7	7	5	2	1	1	5	5	7	7	7	7	7	7	58	92	2	55	521	7	5	6	6	5	6	5	5	6	7	6	7
108	7	6	7	7	7	7	4	6	7	7	6	7	7	7	7	45	71	2	3	1	1	1	1	1	4	3	7	7	7	7	7	7	55	68	1	50	245	7	7	7	7	7	7	5	7	6	6	6	6
109	7	7	7	7	7	7	7	7	7	7	7	7	7	7	7	87	101	1	7	7	4	7	7	7	4	4	7	7	7	7	7	7	53	101	1	47	390	7	7	7	7	7	7	7	7	7	7	7	7
110	5	5	5	6	4	4	4	5	6	7	5	7	5	5	6	73	83	1	5	5	4	2	3	4	4	4	7	7	7	7	6	6	23	80	1	37	202	6	4	4	4	3	3	3	5	6	6	5	6
111	6	5	6	5	5	5	5	4	6	6	5	6	6	5	6	71	81	1	5	6	5	5	4	4	2	2	6	6	5	6	6	5	31	86	2	26	373	6	5	6	6	4	4	5	4	6	6	5	6
112	6	6	6	6	6	6	5	4	7	6	6	5	5	5	5	56	76	2	3	3	3	4	5	5	2	2	6	6	6	6	6	6	41	56	1	36	198	6	5	6	6	6	6	2	4	6	7	6	4
113	5	5	5	5	1	3	1	5	6	6	2	6	5	6	6	85	90	1	3	1	1	1	1	2	1	2	5	4	7	7	7	6	23	101	2	45	525	5	5	5	3	1	1	2	5	6	6	3	6
114	4	4	4	4	2	5	5	6	6	6	6	4	4	5	5	66	57	1	2	2	2	5	1	2	2	2	4	4	5	5	6	4	39	69	1	55	269	6	5	4	5	6	4	5	7	7	7	7	4
115	3	3	3	4	1	2	4	4	5	5	5	6	5	5	6	66	46	2	2	1	1	1	5	5	3	3	7	7	6	6	6	6	22	75	1	40	611	4	4	4	4	2	2	4	4	5	5	5	7
116	4	3	4	3	2	1	1	7	2	6	5	6	5	5	6	42	43	1	3	1	1	1	1	1	1	1	4	4	5	2	6	2	32	88	1	46	576	3	3	3	4	5	6	1	7	6	5	6	6
117	5	5	5	5	6	6	6	4	5	4	4	5	4	4	4	45	71	2	2	2	2	2	2	2	1	2	4	3	5	5	5	5	26	67	1	34	565	6	6	6	4	7	7	7	4	4	4	4	6
118	4	4	4	4	4	7	4	4	4	4	4	4	4	4	4	53	54	2	4	4	4	4	4	4	2	2	7	2	7	7	7	7	22	74	1	26	292	4	6	6	6	4	7	1	3	6	1	6	4
119	3	1	2	1	1	1	1	2	6	6	5	5	2	5	6	69	5	1	6	1	2	3	1	3	1	1	1	1	1	5	2	2	33	77	2	54	406	4	1	2	3	1	1	1	3	6	6	6	6
120	3	2	4	4	4	1	1	6	5	6	4	7	7	7	7	75	32	1	6	4	6	6	1	1	3	3	5	6	7	7	7	7	21	44	1	37	303	3	2	1	1	1	1	1	5	5	7	5	6
121	6	7	7	7	5	6	3	6	6	6	6	7	7	7	7	101	101	1	6	1	1	1	1	1	1	1	3	3	7	7	1	2	26	67	1	37	613	7	7	7	7	6	6	3	6	5	7	7	7
122	6	5	5	4	4	2	3	6	7	6	7	5	6	6	6	78	68	1	1	1	1	1	1	1	1	2	7	6	6	6	7	5	63	92	1	52	362	5	5	5	5	4	5	3	6	7	5	7	6
123	6	6	6	6	6	6	6	6	7	7	5	6	6	6	6	84	84	2	1	1	1	1	1	1	6	7	6	7	6	7	7	5	43	95	4	42	397	7	7	7	7	6	6	6	7	7	7	5	7
124	7	7	7	7	7	7	5	7	7	7	7	7	6	6	7	96	96	1	1	1	1	1	1	5	3	3	7	4	7	7	7	7	54	96	1	27	530	7	7	7	7	7	7	5	7	7	7	7	7
125	7	7	7	7	7	7	6	7	7	7	7	7	7	7	7	101	101	1	4	2	5	7	3	4	5	2	7	7	7	6	7	7	53	93	1	49	420	6	7	7	7	7	7	2	7	6	5	7	7
126	4	5	4	5	7	7	5	4	3	3	4	3	4	4	4	34	46	1	2	1	1	6	3	3	2	2	3	4	3	3	3	3	41	67	1	47	471	5	5	5	5	7	7	5	5	4	2	3	4
127	1	1	1	1	1	1	6	1	1	6	1	5	4	6	4	58	1	1	1	1	1	1	5	6	1	5	1	7	1	7	6	6	24	69	1	51	386	5	5	6	5	6	4	6	1	7	7	3	2
128	6	6	7	7	7	7	6	6	7	7	7	7	7	7	7	99	101	1	7	4	6	7	1	1	4	4	6	6	7	7	7	7	54	86	1	36	673	6	7	7	6	5	4	2	6	7	7	7	7
129	7	7	6	7	5	5	4	6	6	7	6	7	6	6	6	47	79	2	3	3	2	2	4	5	5	5	7	7	7	7	6	6	20	86	1	53	312	7	6	7	7	5	6	3	7	5	7	6	6
130	7	6	7	6	5	6	5	7	7	7	7	5	5	5	5	77	86	1	6	2	2	3	1	1	1	1	6	6	6	6	6	6	34	64	1	43	560	7	6	7	7	4	5	3	6	7	6	7	5
131	4	1	2	2	1	1	1	6	6	6	3	5	4	5	5	48	57	1	2	1	1	1	1	1	1	5	6	6	6	7	7	7	26	93	1	30	329	5	2	2	3	1	1	1	3	6	6	4	5
132	7	2	6	6	2	2	1	5	6	5	5	7	6	7	7	99	96	1	7	2	2	5	1	1	4	4	7	7	6	7	7	6	24	87	2	47	422	6	5	6	6	1	2	2	5	5	6	5	7
133	6	5	4	5	4	3	1	2	6	6	5	6	5	5	5	84	87	1	5	4	3	4	1	1	5	4	6	6	7	7	7	6	22	89	1	5	326	5	5	5	5	4	4	3	4	6	6	7	5
134	2	1	1	1	1	1	1	6	6	4	4	6	6	6	7	82	15	1	6	6	2	4	1	1	7	7	7	7	7	7	7	7	22	86	2	18	392	3	2	2	2	2	3	2	5	6	2	5	6
135	7	6	5	6	7	7	1	6	7	7	7	7	7	7	7	49	75	1	7	4	4	4	4	5	1	1	6	6	7	7	6	6	29	80	1	53	413	4	4	4	4	1	1	4	4	4	6	6	7
136	7	7	7	7	4	6	2	7	7	7	7	7	7	7	7	97	87	1	7	4	4	1	1	1	4	4	7	7	7	7	7	7	36	82	2	25	275	7	7	7	7	5	4	3	6	7	7	7	7
137	5	3	4	4	2	2	7	2	2	3	4	7	4	4	7	72	47	1	3	2	1	2	1	1	3	4	6	6	6	6	6	5	25	75	2	48	342	6	3	5	4	2	2	6	5	4	3	3	7
138	6	6	6	6	5	5	3	5	7	6	6	7	6	6	7	93	73	1	6	7	6	6	7	7	3	3	7	7	7	7	7	7	20	89	2	23	626	6	6	6	6	6	5	3	5	6	7	5	7
139	4	5	6	4	1	4	6	5	7	4	6	6	6	6	6	86	85	1	7	6	5	7	1	5	3	3	6	6	5	6	6	4	54	74	2	48	524	5	4	5	7	7	6	6	5	6	6	7	6
140	7	7	7	7	2	6	1	7	7	6	7	7	6	6	6	74	76	1	7	2	4	7	1	1	5	5	7	7	6	5	7	7	39	84	1	41	386	7	7	7	7	1	1	1	7	6	5	4	6
141	7	7	7	7	7	7	7	7	7	7	7	5	4	4	5	63	96	1	7	6	5	5	2	3	5	6	7	7	6	6	7	7	30	63	1	35	486	7	6	6	6	7	7	4	5	5	5	5	6
142	5	4	5	5	4	5	4	5	4	3	5	4	4	4	4	37	49	1	4	4	4	4	4	4	4	4	4	4	4	4	4	4	31	48	1	54	387	5	4	5	5	5	5	5	5	5	5	5	4
143	6	6	6	6	4	5	3	6	5	7	6	7	7	7	7	81	91	2	1	1	1	1	1	1	1	1	6	6	6	7	6	5	36	81	1	31	688	6	5	7	5	2	2	4	6	4	7	5	7
144	6	6	6	6	4	4	5	5	6	6	6	6	6	6	6	79	80	1	3	2	6	4	2	5	6	6	5	5	4	4	4	3	51	80	2	57	329	7	7	7	7	6	6	5	6	6	7	6	6
145	5	2	3	3	3	2	2	4	5	4	5	6	6	6	6	69	43	1	3	3	2	3	4	4	4	4	6	6	6	7	6	5	32	92	2	20	353	4	3	3	3	3	1	1	4	5	4	5	6
146	6	7	7	6	7	6	7	6	7	7	6	5	6	5	5	55	56	1	1	1	1	1	4	1	2	2	5	5	6	6	6	6	58	86	1	42	482	7	7	6	6	4	6	6	7	6	7	6	7
147	6	5	6	5	3	4	2	5	5	6	5	6	6	6	7	79	78	1	5	4	4	5	1	2	3	4	5	5	6	6	6	6	23	83	1	51	247	6	5	5	5	3	5	2	6	6	5	5	7
148	3	1	3	3	1	1	1	1	5	5	4	7	6	7	7	88	66	1	4	3	2	5	3	3	1	1	6	7	7	7	7	5	25	17	1	27	584	4	1	5	3	1	2	2	1	6	5	4	7
149	7	6	6	6	7	2	6	6	7	6	6	7	7	7	7	82	83	1	6	1	3	4	1	1	1	1	6	6	6	7	7	7	36	99	2	52	461	5	5	6	6	6	6	3	6	7	5	7	7
150	7	7	6	7	7	7	7	7	7	7	7	7	6	7	6	77	78	1	4	4	4	4	4	4	3	3	7	7	7	7	7	7	53	101	1	51	567	6	6	6	7	4	7	7	6	7	7	7	7
151	7	7	7	7	7	7	6	6	7	6	5	7	6	6	7	84	82	1	5	2	3	5	3	4	3	3	6	6	6	5	7	7	35	92	1	30	460	7	7	7	7	7	7	7	7	5	5	5	7
152	6	6	6	6	3	6	1	4	6	6	6	6	6	6	6	64	64	1	3	1	2	2	1	2	4	4	6	6	6	6	6	6	33	75	1	41	370	7	7	7	7	7	7	2	7	7	7	7	7
153	6	4	4	5	4	3	3	5	6	5	5	5	5	5	5	84	60	1	6	2	3	4	4	2	4	4	5	5	5	6	5	6	20	67	1	33	518	6	5	5	5	3	3	2	4	7	6	6	5
154	5	3	5	4	1	3	1	6	5	6	6	7	7	7	7	87	69	1	7	5	3	5	1	2	4	4	7	7	7	7	6	6	21	62	1	37	435	7	7	7	7	7	7	7	5	5	7	5	6
155	6	6	6	5	5	4	5	4	6	7	4	5	4	5	6	53	56	2	1	1	1	4	3	3	3	3	5	5	7	7	5	4	28	62	2	55	410	7	7	7	6	4	6	5	4	5	7	6	7
156	6	6	6	7	5	4	3	5	5	7	6	7	6	6	6	98	101	1	6	6	2	1	1	1	4	5	5	7	5	6	7	7	33	91	1	26	531	7	7	7	7	5	6	6	6	6	7	6	7
157	6	6	5	6	2	2	2	6	7	7	7	7	7	7	7	87	61	1	7	6	2	7	2	2	5	5	7	7	7	7	7	7	56	100	1	11	580	6	4	6	6	4	6	2	6	5	5	7	7
158	4	5	5	4	4	4	2	5	4	5	5	6	6	6	6	80	81	1	5	4	4	4	2	2	5	5	5	5	5	5	6	6	60	81	2	20	366	4	4	5	4	6	5	6	5	6	6	4	7
159	4	4	4	4	4	3	3	5	5	5	5	5	5	5	5	56	59	1	3	1	1	1	1	1	3	4	4	4	4	4	5	5	46	59	2	54	327	3	2	3	4	5	4	2	5	4	5	5	6
160	6	6	6	6	5	5	4	5	5	6	5	3	3	3	5	48	49	1	2	1	1	6	1	1	4	4	4	6	6	7	4	4	23	69	1	55	359	6	6	6	6	6	2	6	5	6	5	4	4
161	5	7	7	6	5	5	4	6	6	7	5	7	7	7	7	87	88	1	6	3	5	1	1	1	6	7	5	6	7	7	7	7	63	63	2	25	280	5	6	6	5	4	4	1	6	5	6	4	7
162	5	5	5	5	5	5	3	5	7	6	6	5	4	4	5	32	52	1	6	4	3	5	2	4	2	2	6	6	5	5	6	6	24	73	1	50	396	6	3	5	5	6	6	3	4	7	6	7	3
163	7	7	7	7	2	2	5	7	7	5	7	6	4	5	5	62	88	1	2	2	2	2	5	5	3	3	6	6	6	6	6	6	54	78	2	20	391	7	7	7	7	6	6	5	7	7	6	7	6
164	5	2	5	5	3	3	3	4	6	6	6	7	6	7	7	87	73	1	5	3	3	5	2	4	5	5	6	6	7	7	7	7	26	68	2	22	333	6	4	6	5	3	3	2	5	7	6	6	7
165	7	5	6	6	1	4	1	7	6	6	6	7	5	5	6	56	88	1	3	3	3	3	1	3	1	1	4	4	7	7	4	4	19	54	1	53	528	7	5	6	6	1	3	1	6	6	5	6	5
166	3	1	2	3	2	3	5	2	3	3	2	6	6	6	6	81	59	2	1	1	1	1	1	1	1	1	4	4	7	7	7	6	43	73	1	69	317	5	6	6	6	6	6	6	4	6	6	6	6
167	6	6	7	6	7	7	4	5	4	6	4	7	7	7	7	72	82	1	6	4	4	6	1	1	4	4	6	7	6	4	6	6	60	73	1	21	417	7	7	7	7	6	6	7	7	6	7	6	6
168	5	5	4	5	7	4	7	6	6	6	5	7	7	7	7	78	46	2	7	7	3	7	1	1	7	5	6	6	7	7	7	7	74	85	2	19	340	6	6	6	6	5	2	2	6	6	6	5	6
169	5	3	4	5	3	5	1	5	5	6	6	5	5	6	6	69	58	2	2	2	2	2	1	1	1	1	6	6	7	6	7	5	28	86	2	21	576	5	4	4	4	3	4	1	5	6	6	6	6
170	7	7	7	7	6	7	1	6	3	7	5	7	4	5	7	69	101	1	2	1	1	1	3	2	1	1	1	1	3	3	7	6	24	21	2	27	230	7	7	7	7	6	6	2	5	5	7	5	7
171	4	4	6	5	3	4	5	4	5	4	5	6	5	6	6	45	64	1	5	3	3	2	1	4	5	5	6	6	5	5	3	5	NA	79	1	45	539	7	4	6	6	3	4	2	6	4	7	5	5
172	5	5	5	5	1	1	6	6	3	5	5	7	7	7	7	78	43	2	1	1	1	1	1	1	6	7	6	5	7	7	7	7	19	101	2	9	544	6	5	5	4	1	1	1	5	6	5	5	7
173	6	6	6	7	1	1	1	7	6	6	7	7	7	7	7	99	101	1	1	1	1	1	3	6	4	4	6	6	4	4	4	4	45	82	1	5	383	7	7	7	7	4	2	2	6	4	7	7	3
174	6	6	7	3	4	2	2	6	7	6	6	5	4	4	4	62	85	1	6	1	1	3	2	2	6	6	7	6	6	5	7	6	20	89	2	84	395	5	6	5	3	3	7	5	6	7	5	6	1
175	1	1	1	2	1	1	1	2	4	1	3	7	7	7	7	93	71	1	5	4	3	5	4	3	6	6	6	6	5	7	6	6	20	78	1	14	550	1	1	1	1	1	1	7	1	3	1	4	7
176	6	6	7	6	6	6	3	7	7	7	6	7	6	6	7	84	87	1	3	2	2	2	4	5	4	4	6	6	7	7	7	6	36	65	1	37	393	6	6	6	6	5	6	5	6	7	6	6	6
177	7	7	6	7	6	7	7	5	5	6	6	4	4	4	5	18	47	1	3	1	1	4	4	4	4	4	4	4	6	6	5	4	20	42	2	53	395	6	7	6	6	4	2	1	2	4	6	5	5
178	4	5	3	3	1	1	1	4	5	6	5	7	7	7	7	79	42	1	7	7	7	7	1	2	6	6	6	6	6	6	7	7	21	87	1	25	532	5	4	3	4	1	2	1	4	5	5	2	7
179	4	4	4	5	6	5	3	3	5	5	4	5	4	4	5	63	45	1	4	2	2	3	1	2	3	3	5	6	5	6	6	5	23	72	1	35	535	6	5	5	5	5	6	6	5	6	6	3	6
180	6	2	3	3	2	2	1	4	5	4	3	6	4	5	6	52	48	1	6	6	2	6	3	3	2	1	6	6	6	6	6	5	21	66	1	34	221	2	2	2	3	2	3	2	3	6	4	6	6
181	6	6	6	6	6	6	6	6	6	5	6	5	4	5	6	66	82	1	6	5	5	4	1	3	3	3	6	6	5	5	4	5	19	82	1	30	255	5	5	5	6	5	5	3	5	5	5	5	5
182	4	4	4	4	3	1	4	4	5	4	4	6	5	5	6	59	64	1	6	6	5	5	1	1	3	3	5	5	6	7	7	6	22	63	1	37	505	3	2	4	4	2	1	4	4	5	4	3	7
183	6	6	6	6	7	6	5	6	5	5	5	6	6	6	6	70	81	1	2	2	2	2	4	4	3	3	5	5	6	7	6	6	24	71	1	43	520	6	7	6	6	7	7	3	7	6	6	6	6
184	3	3	2	3	1	2	6	4	6	5	4	7	6	6	7	72	36	1	5	6	4	3	1	1	5	5	7	7	6	7	7	4	65	101	1	49	319	4	3	4	3	5	2	7	5	6	6	6	7
185	5	2	5	4	4	1	6	4	6	5	6	7	6	7	6	83	56	2	5	4	4	5	1	1	6	7	7	7	7	7	7	6	22	76	2	13	389	5	4	4	3	3	2	3	5	6	5	5	7
186	7	7	7	7	7	1	6	6	7	7	7	7	7	7	7	98	101	1	7	1	3	3	1	3	2	2	7	7	7	7	6	6	56	92	2	50	416	7	7	7	7	7	1	1	6	7	7	7	7
187	5	5	5	5	3	2	3	4	5	6	6	7	7	6	7	79	86	2	6	5	4	6	4	3	6	6	6	7	7	7	7	7	22	83	1	39	369	5	4	5	4	2	2	2	5	5	5	5	7
188	6	2	4	4	3	2	4	4	6	6	6	5	5	5	6	73	14	1	6	6	5	3	3	5	5	4	5	4	6	5	5	5	22	67	2	19	221	5	1	5	3	1	2	2	5	7	6	6	7
189	7	7	7	7	6	6	4	7	7	7	7	6	6	6	7	57	64	2	4	4	4	4	4	4	3	3	7	7	7	7	7	7	53	97	2	53	525	7	7	7	7	7	7	1	7	7	7	7	7
190	7	7	7	7	7	1	1	6	7	7	6	7	6	7	6	23	87	1	1	1	1	1	7	6	5	6	7	7	7	7	7	7	59	72	2	66	517	7	7	7	7	7	7	7	6	7	7	7	7
191	7	6	7	7	7	7	7	5	6	6	7	5	4	5	5	82	101	1	4	4	4	4	4	4	1	1	5	5	6	4	2	2	27	58	1	59	349	7	7	7	7	7	7	4	2	7	6	7	5
192	6	6	6	7	7	7	5	7	4	7	5	7	1	7	7	87	87	1	4	1	1	4	1	1	1	1	5	1	4	7	7	7	70	77	2	34	495	7	4	7	7	7	1	3	7	4	7	3	7
193	2	1	1	1	1	1	1	2	1	3	1	7	7	7	7	94	18	1	7	7	4	5	1	1	1	4	7	7	6	7	7	7	19	87	1	38	352	2	1	1	1	1	1	1	6	3	5	4	7
194	5	4	4	4	4	2	3	4	5	6	6	5	5	4	6	90	91	1	7	6	4	6	1	1	4	4	6	5	6	6	6	6	23	73	1	51	535	7	5	5	5	6	4	4	5	6	7	5	6
195	6	6	6	6	4	4	4	6	7	6	6	6	6	6	6	90	100	1	6	5	3	4	3	3	5	5	6	6	6	6	5	5	23	81	1	6	412	6	6	6	6	4	5	3	7	7	6	7	6
196	6	5	5	6	1	3	1	5	7	5	6	3	3	4	5	43	65	1	2	1	2	3	3	2	4	5	3	5	6	7	6	6	20	77	2	69	546	4	5	4	5	1	5	2	6	6	3	5	5
197	7	6	7	7	2	4	1	5	7	7	7	7	5	6	7	44	57	2	1	1	1	1	1	1	3	4	6	6	6	7	1	1	20	83	1	27	489	7	7	7	7	3	3	3	5	6	7	7	7
198	5	5	5	5	1	1	3	4	5	6	6	7	7	7	7	83	71	1	5	4	4	6	4	4	3	4	7	6	7	7	7	7	22	101	1	26	241	6	6	4	7	3	3	6	5	4	7	5	7
199	6	5	6	5	2	3	2	4	5	5	3	6	6	6	7	77	70	1	4	1	3	1	4	3	6	7	6	6	6	7	7	6	20	81	1	48	422	6	5	7	6	3	3	1	4	4	4	5	7
200	4	3	3	4	2	5	2	6	7	6	6	6	6	7	7	87	41	1	6	1	1	3	1	1	7	7	7	7	7	7	7	7	48	97	1	28	484	5	3	3	6	3	4	2	6	7	7	6	7
201	6	5	5	6	2	6	1	6	6	7	6	7	5	6	7	72	53	2	6	6	5	7	1	3	3	4	6	6	7	7	7	7	20	76	1	26	338	5	5	5	5	6	3	2	5	5	7	6	7
202	6	6	6	6	6	5	4	7	7	6	7	7	7	7	7	64	59	1	7	3	4	5	1	1	2	1	6	7	7	7	7	7	68	99	2	41	617	6	6	6	6	5	4	2	6	7	6	7	7
203	6	3	5	5	3	5	3	7	7	6	7	7	7	7	7	101	78	1	7	5	4	2	1	1	5	5	7	7	7	7	7	7	22	101	1	1	252	7	4	6	5	4	5	2	6	7	7	6	7
[truncated: 18 more columns]

## Sheet: Variables_ESA-III-203
Table 3: Variables and Data Study 3.
Variables	Description	Scale
pae.id/pap.id	Place attachment	do not agree at all (1) – agree completely (7)
	t1: Regional: "pap.id.1.1", "pap.id.1.2", "pap.id.1.3", "pap.id.1.4", Global: "pae.id.1.1", "pae.id.1.2", "pae.id.1.3", "pae.id.1.4", t2: Regional: "pap.id.2.1", "pap.id.2.2", "pap.id.2.3", "pap.id.2.4", Global: "pae.id.2.1", "pae.id.2.2", "pae.id.2.3", "pae.id.2.4"		Mean scores: PA_reg_1, PA_glo_1, PA_reg_2, PA_glo_2
pap.vis/pae.vis	Place attachment SIMPLA	low (1) – high (101)
	regional: pap.vis.1, pap.vis.2; global: pae.vis.1, pae.vis.2
pap.trad/pap.act	Traditional and active Place attachment on regional level	do not agree at all (1) – agree completely (7)
	t1: Traditional: "pap.trad.1.1", "pap.trad.1.2", "pap.trad.1.3", Active: "pap.act.1.1", "pap.act.1.2", "pap.act.1.3", "pap.act.1.4", t2: Traditional: "pap.trad.2.1", "pap.trad.2.2", "pap.trad.2.3", Active: "pap.act.2.1", "pap.act.2.2", "pap.act.2.3", "pap.act.2.4"		Mean scores: PA_reg_trad_1, PA_reg_act_1, PA_reg_trad_2, PA_reg_act_2
AGE	age	(in years)
SEX	sex	1 = female, 2 = male, 3 = other
EDU	education	1 = no degree, 2 = secondary school entrance qualification, 3 = secondary school leaving certificate, 4 = higher education entrance qualification, 5 = university degree, 6 = doctorate degree
EC	Environmental consciousness	low (1) – high (101)
PO	Political orientation	left (1) – right (101)
REG	Duration of living in the region	(in years)
PS_2	Policy support	do not agree at all (1) – agree completely (7)
PEI_2	Pro-Environmental Intentions	do not agree at all (1) – agree completely (7)
GROUP	group allocation
